# Supplementary material for: The transcription factor PREP1(PKNOX1) regulates nuclear stiffness, the expression of LINC complex proteins and mechanotransduction
Source: Commun Biol. 2022 May 12;5:456. doi: 10.1038/s42003-022-03406-9 (PMC9098460; doi:10.1038/s42003-022-03406-9)
Supplement: Supplementary file 4 — Supplementary Data 1 [file 42003_2022_3406_MOESM4_ESM.xlsx]

## Sheet: Fig 1b
		total no of cells
		siLUC	siPREP
		606	884
Expt 180312	normal	deformed				Data plotted
siLUC	182	28	15.3846			siLUC	siPREP1
siPREP1	214	141	65.8879			15.3846	65.8879
						13.09	51.1
Expt 180619						12.63	46.03
siLUC	168	22	13.09			7.6	53.2
siPREP1	135	69	51.1			12.1762	54.0545
						2.84062	7.31232
Expt 180607
siLUC	95	12	12.63
siPREP1	126	58	46.03
					p<0.0001
Expt 180607
siLUC	92	7	7.6
siPREP1	92	49	53.2

## Sheet: Fig. 1c
Filename	Position Index	X Position	Y Position	Baseline Offset [N]	Baseline Slope [N]	Contact Point Offset [m]	Young's Modulus [Pa]	Contact Point [m]	Baseline [N]	ResidualRMS [N]		Filename	Position Index	X Position	Y Position	Baseline Offset [N]	Baseline Slope [N]	Contact Point Offset [m]	Young's Modulus [Pa]	Contact Point [m]	Baseline [N]	ResidualRMS [N]
control_a_-2018.04.11-11.36.07.jpk-force	0	4.20854e-15	-4.62694e-15	-1.31159e-09	-5.59903e-06	8.31628e-06	335.409	3.28655e-08	-1.66068e-12	7.50789e-12		siPREP_a_-2018.04.11-14.26.08.jpk-force	0	4.20854e-15	-4.62694e-15	-6.85944e-10	-8.42726e-06	8.63232e-06	499.266	-2.47395e-08	-7.7073e-13	7.42876e-12
control_a_-2018.04.11-11.36.12.jpk-force	0	4.20854e-15	-4.62694e-15	-1.58185e-09	2.1591e-05	8.40094e-06	317.566	-4.51181e-09	4.13133e-12	8.7951e-12		siPREP_a_-2018.04.11-14.26.21.jpk-force	0	4.20854e-15	-4.62694e-15	-9.07634e-10	7.7965e-06	8.53291e-06	284.427	3.03394e-08	-1.74371e-12	6.30636e-12
control_a_-2018.04.11-11.36.16.jpk-force	0	4.20854e-15	-4.62694e-15	-1.48269e-09	9.31747e-06	8.36523e-06	321.879	3.80518e-08	-1.17335e-12	7.0081e-12		siPREP_a_-2018.04.11-14.26.25.jpk-force	0	4.20854e-15	-4.62694e-15	-9.82427e-10	1.34206e-05	8.60511e-06	124.953	5.30314e-08	3.15244e-12	5.54139e-12
control_a_-2018.04.11-11.36.20.jpk-force	0	4.20854e-15	-4.62694e-15	-1.35908e-09	-5.93059e-06	8.36988e-06	300.615	4.77007e-08	-1.76856e-12	6.9246e-12		siPREP_c_-2018.04.11-14.30.00.jpk-force	0	4.20854e-15	-4.62694e-15	-1.08917e-10	-1.32593e-05	8.93162e-06	338.254	2.06408e-08	1.96495e-13	6.0466e-12
control_b_-2018.04.11-11.42.33.jpk-force	0	4.20854e-15	-4.62694e-15	-7.58087e-10	1.62935e-05	8.2659e-06	1441.65	-8.18989e-08	7.90172e-12	7.67003e-12		siPREP_c_-2018.04.11-14.30.04.jpk-force	0	4.20854e-15	-4.62694e-15	-1.78278e-10	-8.57729e-06	8.9568e-06	241.608	6.02549e-09	1.79007e-12	7.21595e-12
control_b_-2018.04.11-11.42.38.jpk-force	0	4.20854e-15	-4.62694e-15	-6.61475e-10	3.58867e-06	8.15019e-06	1713.19	1.45595e-08	2.03839e-12	9.33746e-12		siPREP_c_-2018.04.11-14.30.08.jpk-force	0	4.20854e-15	-4.62694e-15	-2.87986e-10	8.05457e-07	8.90565e-06	332.76	-2.38594e-08	2.59488e-12	8.03469e-12
control_b_-2018.04.11-11.42.46.jpk-force	0	4.20854e-15	-4.62694e-15	-8.61759e-10	2.0832e-05	8.39398e-06	1231.16	-2.27019e-07	1.5991e-11	6.78716e-12		siPREP_c_-2018.04.11-14.30.13.jpk-force	0	4.20854e-15	-4.62694e-15	-4.22221e-10	1.44353e-05	8.91e-06	348.178	-6.72173e-08	3.78674e-12	8.48567e-12
control_b_-2018.04.11-11.43.48.jpk-force	0	4.20854e-15	-4.62694e-15	-8.02185e-10	-1.60226e-05	8.29487e-06	1682.37	9.08603e-09	-1.33401e-11	8.22088e-12		siPREP_c_-2018.04.11-14.30.17.jpk-force	0	4.20854e-15	-4.62694e-15	-3.04492e-10	-2.17466e-07	8.73492e-06	416.817	-4.87308e-09	2.26492e-13	6.90609e-12
control_b_-2018.04.11-11.43.52.jpk-force	0	4.20854e-15	-4.62694e-15	-5.85528e-10	-3.83299e-05	8.29519e-06	1606.42	3.08509e-08	-2.82919e-11	8.41126e-12		siPREP_d_-2018.04.11-14.31.37.jpk-force	0	4.20854e-15	-4.62694e-15	-4.11392e-10	-1.48028e-05	9.16221e-06	373.247	-7.16136e-08	5.2975e-12	9.35172e-12
control_b_-2018.04.11-11.43.56.jpk-force	0	4.20854e-15	-4.62694e-15	-6.34773e-10	-2.4292e-05	8.30938e-06	1595.38	1.8666e-08	-1.68662e-11	1.06844e-11		siPREP_d_-2018.04.11-14.31.42.jpk-force	0	4.20854e-15	-4.62694e-15	-2.8821e-10	-3.00096e-05	9.0807e-06	362.217	-2.62562e-09	2.92308e-12	7.34338e-12
control_b_-2018.04.11-11.44.01.jpk-force	0	4.20854e-15	-4.62694e-15	-1.07425e-09	1.94942e-05	8.36957e-06	1751.79	-7.14582e-08	8.5049e-12	8.31568e-12		siPREP_d_-2018.04.11-14.31.46.jpk-force	0	4.20854e-15	-4.62694e-15	-1.60215e-10	-4.40692e-05	9.06083e-06	326.574	4.00368e-08	-4.19283e-13	6.89292e-12
control_b_-2018.04.11-11.44.05.jpk-force	0	4.20854e-15	-4.62694e-15	-1.06492e-09	1.20754e-05	8.30642e-06	1673.03	-1.92371e-08	5.47134e-12	8.18405e-12		siPREP_d_-2018.04.11-14.31.50.jpk-force	0	4.20854e-15	-4.62694e-15	-3.56067e-10	-2.47207e-05	9.02474e-06	354.023	3.97077e-08	3.31009e-13	6.61778e-12
control_c_-2018.04.11-11.46.08.jpk-force	0	4.20854e-15	-4.62694e-15	-1.26035e-09	6.79611e-06	8.64652e-06	651.138	1.43396e-08	-4.47497e-13	6.6142e-12		siPREP_d_-2018.04.11-14.31.55.jpk-force	0	4.20854e-15	-4.62694e-15	-3.05253e-10	-3.02783e-05	9.236e-06	149.697	3.18142e-08	1.6456e-12	1.07229e-11
control_c_-2018.04.11-11.46.12.jpk-force	0	4.20854e-15	-4.62694e-15	-1.25845e-09	5.24433e-06	8.66271e-06	645.481	4.30354e-09	-2.37961e-14	6.67569e-12		siPREP_e_-2018.04.11-14.33.42.jpk-force	0	4.20854e-15	-4.62694e-15	-2.27635e-10	-6.82225e-05	9.09038e-06	92.355	1.30909e-07	-4.14757e-13	7.12225e-12
control_c_-2018.04.11-11.46.17.jpk-force	0	4.20854e-15	-4.62694e-15	-1.1226e-09	-1.31104e-05	8.66049e-06	650.581	1.44874e-08	-4.87655e-12	7.4887e-12		siPREP_e_-2018.04.11-14.33.46.jpk-force	0	4.20854e-15	-4.62694e-15	-5.85211e-10	-3.34389e-05	8.85442e-06	153.935	3.89635e-08	1.01703e-12	6.71205e-12
control_c_-2018.04.11-11.46.21.jpk-force	0	4.20854e-15	-4.62694e-15	-7.50272e-10	-5.03707e-05	8.66485e-06	625.71	1.92305e-08	-4.65456e-12	7.1117e-12		siPREP_e_-2018.04.11-14.33.50.jpk-force	0	4.20854e-15	-4.62694e-15	8.39472e-11	-0.00010789	8.67892e-06	125.945	8.85841e-08	2.86364e-13	6.58936e-12
control_c_-2018.04.11-11.46.25.jpk-force	0	4.20854e-15	-4.62694e-15	-1.19378e-09	-1.36614e-07	8.6704e-06	633.03	2.89598e-08	-8.54398e-12	6.49697e-12		siPREP_e_-2018.04.11-14.33.55.jpk-force	0	4.20854e-15	-4.62694e-15	-8.06856e-10	-8.79978e-06	8.65462e-06	157.458	7.98483e-08	-1.65817e-14	6.80674e-12
control_d_-2018.04.11-11.47.39.jpk-force	0	4.20854e-15	-4.62694e-15	-1.67326e-09	2.11267e-05	8.38053e-06	438.169	-1.16124e-07	1.16125e-11	8.79813e-12		siPREP_e_-2018.04.11-14.33.59.jpk-force	0	4.20854e-15	-4.62694e-15	8.9741e-11	-0.00011432	8.52314e-06	140.335	7.62969e-08	9.15732e-13	7.22536e-12
control_d_-2018.04.11-11.47.43.jpk-force	0	4.20854e-15	-4.62694e-15	-6.39869e-10	-9.56452e-05	8.12435e-06	450.725	7.50147e-08	-2.69882e-11	9.50214e-12		siPREP_f_-2018.04.11-14.35.39.jpk-force	0	4.20854e-15	-4.62694e-15	-6.83167e-10	-5.73183e-05	8.40785e-06	109.492	7.84478e-09	2.56396e-12	6.37901e-12
control_d_-2018.04.11-11.47.47.jpk-force	0	4.20854e-15	-4.62694e-15	-1.47862e-09	-6.30171e-07	8.19214e-06	444.697	4.38251e-08	-3.26521e-12	7.52439e-12		siPREP_f_-2018.04.11-14.35.43.jpk-force	0	4.20854e-15	-4.62694e-15	8.58864e-11	-0.000150861	8.16554e-06	128.451	2.64436e-08	1.27468e-12	5.37039e-12
control_d_-2018.04.11-11.47.52.jpk-force	0	4.20854e-15	-4.62694e-15	-1.4909e-09	-3.15376e-06	8.4115e-06	450.949	-1.64165e-07	1.29454e-11	9.96927e-12		siPREP_f_-2018.04.11-14.35.48.jpk-force	0	4.20854e-15	-4.62694e-15	2.61133e-10	-0.000177091	8.12053e-06	101.99	6.47992e-08	1.09202e-12	5.48651e-12
control_d_-2018.04.11-11.47.56.jpk-force	0	4.20854e-15	-4.62694e-15	-1.56389e-09	5.1787e-06	8.22715e-06	408.886	2.36942e-08	-1.80639e-12	7.45435e-12		siPREP_f_-2018.04.11-14.35.52.jpk-force	0	4.20854e-15	-4.62694e-15	5.53043e-10	-0.000215838	7.9607e-06	114.904	6.91666e-08	1.29971e-12	5.25742e-12
control_e_-2018.04.11-11.50.29.jpk-force	0	4.20854e-15	-4.62694e-15	-4.84025e-11	-1.45902e-06	8.7133e-06	582.023	-2.03302e-07	1.04961e-11	1.17683e-11		siPREP_f_-2018.04.11-14.35.56.jpk-force	0	4.20854e-15	-4.62694e-15	1.01514e-09	-0.000279402	7.78821e-06	122.641	6.0837e-08	1.56026e-12	5.95286e-12
control_e_-2018.04.11-11.50.33.jpk-force	0	4.20854e-15	-4.62694e-15	-2.87286e-11	-6.33373e-06	8.57685e-06	748.111	-7.27031e-08	1.15115e-11	1.01617e-11		siPREP_g_-2018.04.11-14.37.46.jpk-force	0	4.20854e-15	-4.62694e-15	-4.72051e-10	7.3608e-06	8.9009e-06	357.022	4.77794e-08	-3.05519e-12	7.41709e-12
control_e_-2018.04.11-11.50.37.jpk-force	0	4.20854e-15	-4.62694e-15	8.60663e-11	-2.03015e-05	8.49122e-06	776.945	-4.51511e-10	6.4789e-12	8.35545e-12		siPREP_g_-2018.04.11-14.37.51.jpk-force	0	4.20854e-15	-4.62694e-15	-4.56515e-10	4.86161e-06	8.94135e-06	336.834	3.23219e-08	9.01504e-14	6.90397e-12
control_e_-2018.04.11-11.50.42.jpk-force	0	4.20854e-15	-4.62694e-15	-1.98153e-10	1.19125e-05	8.45157e-06	827.617	2.069e-08	5.44361e-12	7.67271e-12		siPREP_g_-2018.04.11-14.37.55.jpk-force	0	4.20854e-15	-4.62694e-15	-1.7506e-10	-3.0932e-05	8.97772e-06	290.648	3.47697e-08	2.01961e-12	7.06498e-12
control_e_-2018.04.11-11.50.46.jpk-force	0	4.20854e-15	-4.62694e-15	-3.17687e-10	2.31016e-05	8.64495e-06	829.712	-1.80036e-07	1.32203e-11	7.08932e-12		siPREP_g_-2018.04.11-14.37.59.jpk-force	0	4.20854e-15	-4.62694e-15	-3.84522e-10	-9.05011e-06	9.00368e-06	289.211	3.60913e-08	2.24598e-12	7.18482e-12
control_f_-2018.04.11-11.52.30.jpk-force	0	4.20854e-15	-4.62694e-15	-2.53652e-10	-1.25414e-05	8.85995e-06	115.703	9.22428e-08	5.8482e-13	5.41657e-12		siPREP_g_-2018.04.11-14.38.04.jpk-force	0	4.20854e-15	-4.62694e-15	-4.15412e-10	-4.54915e-06	8.97415e-06	308.829	5.46945e-08	-8.68528e-14	6.50759e-12
control_f_-2018.04.11-11.52.34.jpk-force	0	4.20854e-15	-4.62694e-15	-1.89221e-10	-2.20827e-05	8.79058e-06	115.739	5.72182e-08	5.21458e-13	5.46427e-12		siPREP_h_-2018.04.11-14.41.47.jpk-force	0	4.20854e-15	-4.62694e-15	1.26069e-09	-0.000137319	9.53923e-06	74.0659	1.05093e-07	7.82385e-13	5.99624e-12
control_f_-2018.04.11-11.52.38.jpk-force	0	4.20854e-15	-4.62694e-15	-2.70309e-10	-1.83416e-05	8.73161e-06	136.004	3.25455e-08	1.70222e-12	6.63029e-12		siPREP_h_-2018.04.11-14.41.52.jpk-force	0	4.20854e-15	-4.62694e-15	2.19439e-09	-0.000238923	9.1558e-06	88.2542	1.10799e-07	2.03471e-12	6.57967e-12
control_f_-2018.04.11-11.52.42.jpk-force	0	4.20854e-15	-4.62694e-15	-1.90163e-10	-2.74742e-05	8.7139e-06	132.239	2.54939e-08	1.72769e-12	6.46291e-12		siPREP_h_-2018.04.11-14.41.56.jpk-force	0	4.20854e-15	-4.62694e-15	1.9901e-09	-0.00021987	9.15149e-06	95.2666	8.98175e-08	2.03361e-12	6.52741e-12
control_f_-2018.04.11-11.52.47.jpk-force	0	4.20854e-15	-4.62694e-15	-5.58574e-10	1.54582e-05	8.73635e-06	138.935	1.52683e-08	1.12685e-12	6.5342e-12		siPREP_h_-2018.04.11-14.42.00.jpk-force	0	4.20854e-15	-4.62694e-15	1.43603e-09	-0.00016497	9.17684e-06	109.191	1.18388e-07	-3.86075e-13	6.80741e-12
control_g_-2018.04.11-11.56.32.jpk-force	0	4.20854e-15	-4.62694e-15	-1.03313e-09	5.53504e-06	8.92639e-06	288.035	-4.15436e-08	3.24129e-12	7.90728e-12		siPREP_h_-2018.04.11-14.42.05.jpk-force	0	4.20854e-15	-4.62694e-15	1.43516e-09	-0.000166414	9.26306e-06	107.439	2.38952e-08	2.09649e-12	6.93152e-12
control_g_-2018.04.11-11.56.36.jpk-force	0	4.20854e-15	-4.62694e-15	-9.1471e-10	-7.97051e-06	8.79082e-06	312.816	1.70271e-08	1.52726e-13	7.80332e-12		siPREP_i_-2018.04.11-14.43.27.jpk-force	0	4.20854e-15	-4.62694e-15	-2.3954e-10	-4.28208e-06	9.04371e-06	189.907	3.7668e-08	5.56898e-13	6.05898e-12
control_g_-2018.04.11-11.56.40.jpk-force	0	4.20854e-15	-4.62694e-15	-5.87006e-10	-4.77565e-05	8.73368e-06	308.325	3.98056e-08	3.09143e-12	7.73869e-12		siPREP_i_-2018.04.11-14.43.31.jpk-force	0	4.20854e-15	-4.62694e-15	5.16376e-10	-8.71635e-05	8.95763e-06	175.142	1.01129e-07	-1.30333e-12	6.69113e-12
control_g_-2018.04.11-11.56.45.jpk-force	0	4.20854e-15	-4.62694e-15	-1.12679e-09	1.27792e-05	8.71819e-06	324.205	4.83145e-08	1.28571e-12	6.55213e-12		siPREP_i_-2018.04.11-14.43.35.jpk-force	0	4.20854e-15	-4.62694e-15	4.36744e-11	-3.82452e-05	9.0021e-06	183.139	1.21767e-07	4.709e-13	7.9054e-12
control_g_-2018.04.11-11.56.49.jpk-force	0	4.20854e-15	-4.62694e-15	-1.09223e-09	8.75283e-06	8.68371e-06	334.376	6.69968e-08	1.55444e-12	9.35103e-12		siPREP_i_-2018.04.11-14.43.40.jpk-force	0	4.20854e-15	-4.62694e-15	3.03673e-11	-3.71789e-05	9.05911e-06	199.679	4.20742e-08	-1.16037e-12	6.30453e-12
control_h_-2018.04.11-11.58.56.jpk-force	0	4.20854e-15	-4.62694e-15	-1.43367e-09	1.1423e-05	8.02993e-06	1367.1	-5.36501e-08	3.45342e-12	1.30099e-11		siPREP_i_-2018.04.11-14.43.44.jpk-force	0	4.20854e-15	-4.62694e-15	5.18111e-11	-4.08376e-05	9.0033e-06	217.217	7.46546e-08	1.32528e-14	7.24336e-12
control_i_-2018.04.11-12.00.23.jpk-force	0	4.20854e-15	-4.62694e-15	-1.53441e-10	1.07114e-05	8.83435e-06	665.368	-8.68314e-08	1.59176e-11	8.54641e-12		siPREP_j_-2018.04.11-14.45.36.jpk-force	0	4.20854e-15	-4.62694e-15	-2.26384e-10	-2.78163e-05	9.35172e-06	291.876	1.48983e-08	-2.96272e-12	6.07532e-12
control_i_-2018.04.11-12.00.27.jpk-force	0	4.20854e-15	-4.62694e-15	1.83413e-10	-2.55753e-05	8.69408e-06	678.467	3.13676e-08	-3.77402e-12	8.9256e-12		siPREP_j_-2018.04.11-14.45.40.jpk-force	0	4.20854e-15	-4.62694e-15	-4.8339e-10	-1.98965e-06	9.32252e-06	327.49	2.49111e-08	3.51048e-12	6.33523e-12
control_i_-2018.04.11-12.00.31.jpk-force	0	4.20854e-15	-4.62694e-15	-9.85542e-11	2.0779e-06	8.82975e-06	672.409	-9.10592e-08	8.49899e-12	9.55831e-12		siPREP_j_-2018.04.11-14.45.45.jpk-force	0	4.20854e-15	-4.62694e-15	-6.35489e-10	1.32027e-05	9.4261e-06	279.234	-7.77987e-08	6.24024e-12	7.10368e-12
control_i_-2018.04.11-12.00.36.jpk-force	0	4.20854e-15	-4.62694e-15	-2.11954e-10	8.19101e-06	8.75964e-06	643.889	-8.53934e-09	7.03348e-12	7.83289e-12		siPREP_j_-2018.04.11-14.45.49.jpk-force	0	4.20854e-15	-4.62694e-15	-4.5889e-10	-4.51018e-06	9.26807e-06	327.329	4.29837e-08	-6.31806e-14	5.91403e-12
control_j_-2018.04.11-12.02.15.jpk-force	0	4.20854e-15	-4.62694e-15	-1.89878e-10	2.39857e-07	8.31612e-06	544.216	-5.83107e-08	-2.67452e-12	1.62988e-11		siPREP_j_-2018.04.11-14.45.53.jpk-force	0	4.20854e-15	-4.62694e-15	-6.6112e-10	1.46219e-05	9.35617e-06	289.033	-1.96931e-08	5.11971e-12	6.81342e-12
control_j_-2018.04.11-12.02.19.jpk-force	0	4.20854e-15	-4.62694e-15	-3.65676e-10	1.28049e-05	8.33863e-06	629.691	-1.4765e-07	1.13275e-11	1.19554e-11		siPREP_j_-2018.04.11-14.46.59.jpk-force	0	4.20854e-15	-4.62694e-15	-1.78933e-10	-4.3673e-05	9.53941e-06	87.9603	1.10691e-07	2.47189e-13	6.27449e-12
control_j_-2018.04.11-12.02.28.jpk-force	0	4.20854e-15	-4.62694e-15	-4.50884e-11	-2.16881e-05	8.08947e-06	927.308	-2.0395e-09	-8.99171e-12	1.17906e-11		siPREP_j_-2018.04.11-14.47.03.jpk-force	0	4.20854e-15	-4.62694e-15	-6.46771e-10	4.18559e-06	9.39123e-06	128.092	3.49883e-08	5.77848e-13	6.32528e-12
control_j_-2018.04.11-12.02.32.jpk-force	0	4.20854e-15	-4.62694e-15	-1.39604e-10	-8.98247e-06	8.06772e-06	962.308	-1.22514e-09	-6.53934e-12	1.128e-11		siPREP_j_-2018.04.11-14.47.07.jpk-force	0	4.20854e-15	-4.62694e-15	-1.21628e-10	-5.15211e-05	9.18124e-06	121.528	1.12017e-07	1.70169e-12	7.75701e-12
control_k_-2018.04.11-12.03.19.jpk-force	0	4.20854e-15	-4.62694e-15	-3.9892e-10	5.15525e-06	8.43104e-06	522.249	-6.69681e-08	4.86727e-12	8.58131e-12		siPREP_j_-2018.04.11-14.47.12.jpk-force	0	4.20854e-15	-4.62694e-15	-7.55139e-10	1.49873e-05	9.25638e-06	146.595	-1.81652e-08	2.96528e-12	7.50931e-12
control_k_-2018.04.11-12.03.23.jpk-force	0	4.20854e-15	-4.62694e-15	-3.21518e-10	-3.47761e-06	8.33818e-06	624.766	1.64893e-08	6.94543e-12	6.96483e-12		siPREP_j_-2018.04.11-14.47.16.jpk-force	0	4.20854e-15	-4.62694e-15	-5.80274e-10	-5.13353e-06	9.03497e-06	170.807	6.5299e-08	-1.98881e-13	6.85135e-12
control_k_-2018.04.11-12.03.27.jpk-force	0	4.20854e-15	-4.62694e-15	-3.28691e-10	-8.38815e-07	8.30786e-06	779.589	2.95592e-08	-1.23112e-11	7.52385e-12		siPREP_k_-2018.04.11-14.49.22.jpk-force	0	4.20854e-15	-4.62694e-15	-8.98585e-10	6.05914e-06	9.21704e-06	717.405	-4.4037e-08	2.32338e-12	6.5584e-12
control_k_-2018.04.11-12.03.32.jpk-force	0	4.20854e-15	-4.62694e-15	-3.68006e-10	2.76534e-06	8.29854e-06	841.46	2.68461e-08	-6.95265e-12	8.72021e-12		siPREP_k_-2018.04.11-14.49.26.jpk-force	0	4.20854e-15	-4.62694e-15	-8.90824e-10	3.76939e-06	9.17903e-06	694.679	-1.02284e-08	3.93051e-13	6.48844e-12
control_k_-2018.04.11-12.03.36.jpk-force	0	4.20854e-15	-4.62694e-15	-3.96857e-10	4.35515e-06	8.30876e-06	860.588	1.22429e-08	2.84096e-12	6.91474e-12		siPREP_k_-2018.04.11-14.49.31.jpk-force	0	4.20854e-15	-4.62694e-15	-9.27312e-10	6.22206e-06	9.23966e-06	676.455	-6.0218e-08	2.0199e-12	7.37825e-12
control_m_-2018.04.11-12.06.13.jpk-force	0	4.20854e-15	-4.62694e-15	-9.92895e-10	1.27664e-05	8.68302e-06	371.581	-1.98357e-07	1.23565e-11	7.64701e-12		siPREP_k_-2018.04.11-14.49.35.jpk-force	0	4.20854e-15	-4.62694e-15	-9.82186e-10	1.03967e-05	9.20342e-06	686.124	-1.74664e-08	1.06209e-12	6.82361e-12
control_n_-2018.04.11-12.07.44.jpk-force	0	4.20854e-15	-4.62694e-15	-1.02103e-09	1.68694e-06	8.80405e-06	426.732	5.94962e-08	-8.79408e-12	7.50329e-12		siPREP_k_-2018.04.11-14.49.39.jpk-force	0	4.20854e-15	-4.62694e-15	-9.04349e-10	1.68047e-06	9.19736e-06	646.089	1.01746e-09	1.3273e-12	7.23473e-12
control_n_-2018.04.11-12.07.49.jpk-force	0	4.20854e-15	-4.62694e-15	-8.99073e-10	-1.08134e-05	8.77077e-06	445.915	5.65424e-08	-6.23959e-12	9.05873e-12		siPREP_l_-2018.04.11-14.51.11.jpk-force	0	4.20854e-15	-4.62694e-15	1.6534e-10	-0.000122041	9.52014e-06	89.4089	5.08505e-08	2.38937e-12	6.92742e-12
control_n_-2018.04.11-12.07.53.jpk-force	0	4.20854e-15	-4.62694e-15	-8.36871e-10	-2.13669e-05	8.80027e-06	430.742	3.30605e-08	-2.04559e-12	7.72641e-12		siPREP_l_-2018.04.11-14.51.15.jpk-force	0	4.20854e-15	-4.62694e-15	-2.9301e-10	-7.62707e-05	9.34314e-06	112.046	9.24659e-08	-8.38444e-13	6.25948e-12
control_n_-2018.04.11-12.07.57.jpk-force	0	4.20854e-15	-4.62694e-15	-6.54149e-10	-4.35676e-05	8.76463e-06	438.658	4.43e-08	-5.7759e-12	7.15691e-12		siPREP_l_-2018.04.11-14.51.19.jpk-force	0	4.20854e-15	-4.62694e-15	-9.71124e-10	-5.19926e-06	9.23519e-06	139.259	7.96259e-08	3.53735e-13	6.60439e-12
control_n_-2018.04.11-12.08.02.jpk-force	0	4.20854e-15	-4.62694e-15	-7.99605e-10	-2.87036e-05	8.76847e-06	465.211	3.77506e-08	-2.24136e-12	6.81318e-12		siPREP_l_-2018.04.11-14.51.24.jpk-force	0	4.20854e-15	-4.62694e-15	-3.61938e-10	-7.17076e-05	9.16157e-06	131.311	9.11072e-08	1.47984e-12	6.84451e-12
control_o_-2018.04.11-12.10.17.jpk-force	0	4.20854e-15	-4.62694e-15	-2.48175e-10	1.49686e-05	8.70554e-06	658.479	-8.26196e-08	4.59395e-12	1.38498e-11		siPREP_l_-2018.04.11-14.51.28.jpk-force	0	4.20854e-15	-4.62694e-15	-3.3373e-10	-7.34768e-05	9.23502e-06	118.354	5.46031e-08	5.49594e-12	8.91096e-12
control_o_-2018.04.11-12.10.21.jpk-force	0	4.20854e-15	-4.62694e-15	-1.28714e-10	1.91074e-06	8.65522e-06	701.048	-5.31902e-08	-1.35939e-12	1.49376e-11		siPREP_m_-2018.04.11-14.56.36.jpk-force	0	4.20854e-15	-4.62694e-15	-1.6997e-10	-8.24274e-06	9.57699e-06	233.561	2.40236e-08	4.42569e-13	6.22318e-12
control_o_-2018.04.11-12.10.25.jpk-force	0	4.20854e-15	-4.62694e-15	-1.75085e-10	6.32236e-06	8.64685e-06	721.085	-5.3742e-08	5.74909e-12	1.6955e-11		siPREP_m_-2018.04.11-14.56.41.jpk-force	0	4.20854e-15	-4.62694e-15	-2.8067e-10	1.54812e-06	9.54624e-06	240.609	4.94235e-08	-1.29856e-12	6.1727e-12
control_o_-2018.04.11-12.10.30.jpk-force	0	4.20854e-15	-4.62694e-15	-1.61192e-10	3.81889e-06	8.66679e-06	674.004	-5.88821e-08	3.49094e-12	1.36341e-11		siPREP_m_-2018.04.11-14.56.45.jpk-force	0	4.20854e-15	-4.62694e-15	2.14521e-10	-5.40958e-05	9.53298e-06	228.97	4.49604e-08	3.35301e-13	5.78098e-12
control_o_-2018.04.11-12.10.34.jpk-force	0	4.20854e-15	-4.62694e-15	-2.12217e-10	7.4574e-06	8.66584e-06	691.029	-6.34297e-08	6.81429e-12	1.63463e-11		siPREP_m_-2018.04.11-14.56.49.jpk-force	0	4.20854e-15	-4.62694e-15	-4.67336e-11	-2.52601e-05	9.62832e-06	119.369	1.49712e-07	1.68008e-12	9.29051e-12
control_p_-2018.04.11-12.11.25.jpk-force	0	4.20854e-15	-4.62694e-15	-3.76093e-10	8.35229e-06	8.45538e-06	773.047	-3.45653e-09	-3.54277e-13	9.01723e-12		siPREP_m_-2018.04.11-14.56.54.jpk-force	0	4.20854e-15	-4.62694e-15	-4.51611e-10	1.30687e-05	9.4691e-06	242.251	6.97037e-08	-7.95631e-14	6.4814e-12
control_p_-2018.04.11-12.11.29.jpk-force	0	4.20854e-15	-4.62694e-15	-3.38553e-10	2.91201e-06	8.43197e-06	803.433	4.19721e-09	1.03085e-12	7.13761e-12		siPREP_n_-2018.04.11-14.58.40.jpk-force	0	4.20854e-15	-4.62694e-15	-4.87738e-10	9.89201e-06	9.53915e-06	319.337	-1.61728e-08	4.38557e-13	7.05372e-12
control_p_-2018.04.11-12.11.33.jpk-force	0	4.20854e-15	-4.62694e-15	-4.91963e-10	1.78926e-05	8.41473e-06	845.437	7.78621e-09	3.9982e-12	7.25453e-12		siPREP_n_-2018.04.11-14.58.44.jpk-force	0	4.20854e-15	-4.62694e-15	-5.18305e-10	1.28306e-05	9.52739e-06	330.693	-4.80494e-09	2.81426e-12	7.38534e-12
control_p_-2018.04.11-12.11.38.jpk-force	0	4.20854e-15	-4.62694e-15	-4.73298e-10	1.41445e-05	8.4728e-06	834.004	-4.27585e-08	8.05416e-12	8.29532e-12		siPREP_n_-2018.04.11-14.58.49.jpk-force	0	4.20854e-15	-4.62694e-15	-6.44452e-10	2.38328e-05	9.50846e-06	308.636	3.64638e-08	1.8331e-12	6.90849e-12
control_p_-2018.04.11-12.11.42.jpk-force	0	4.20854e-15	-4.62694e-15	-2.84632e-10	-6.98236e-06	8.40504e-06	821.76	1.83735e-08	-3.76444e-12	7.34464e-12		siPREP_n_-2018.04.11-14.58.53.jpk-force	0	4.20854e-15	-4.62694e-15	-5.6603e-10	1.4197e-05	9.58346e-06	260.977	-9.96821e-09	1.73655e-12	6.53018e-12
control_s_-2018.04.11-13.58.01.jpk-force	0	4.20854e-15	-4.62694e-15	1.70923e-09	-0.000189357	8.75616e-06	234.141	7.69154e-08	-1.18135e-11	9.33295e-12		siPREP_n_-2018.04.11-14.58.57.jpk-force	0	4.20854e-15	-4.62694e-15	-4.87933e-10	5.30294e-06	9.547e-06	261.908	4.6401e-08	-2.23793e-14	6.08601e-12
control_s_-2018.04.11-13.58.05.jpk-force	0	4.20854e-15	-4.62694e-15	1.65337e-09	-0.000183041	9.01292e-06	125.218	2.79445e-08	5.4522e-13	5.91944e-12		siPREP_o_-2018.04.11-15.00.13.jpk-force	0	4.20854e-15	-4.62694e-15	-7.231e-10	1.6696e-05	9.76592e-06	203.86	-1.88016e-08	4.30344e-12	7.33763e-12
control_s_-2018.04.11-13.58.09.jpk-force	0	4.20854e-15	-4.62694e-15	1.46855e-09	-0.000165698	9.11034e-06	90.6289	3.91108e-08	3.74278e-13	8.46944e-12		siPREP_o_-2018.04.11-15.00.17.jpk-force	0	4.20854e-15	-4.62694e-15	-5.24982e-10	-1.49948e-06	9.69426e-06	205.621	4.58415e-08	1.77336e-12	5.93281e-12
control_s_-2018.04.11-13.58.14.jpk-force	0	4.20854e-15	-4.62694e-15	1.72468e-09	-0.000197626	8.99465e-06	151.626	3.07282e-08	5.05563e-13	6.48276e-12		siPREP_o_-2018.04.11-15.00.21.jpk-force	0	4.20854e-15	-4.62694e-15	-3.90102e-10	-1.51055e-05	9.67818e-06	209.516	3.20056e-08	-9.80078e-13	6.67387e-12
control_s_-2018.04.11-13.58.18.jpk-force	0	4.20854e-15	-4.62694e-15	1.66302e-09	-0.000192661	9.00824e-06	160.987	2.04308e-08	1.4231e-12	6.81249e-12		siPREP_o_-2018.04.11-15.00.26.jpk-force	0	4.20854e-15	-4.62694e-15	-7.46709e-10	1.75843e-05	9.72227e-06	190.963	2.80699e-08	1.44482e-12	6.28e-12
control_t_-2018.04.11-14.02.27.jpk-force	0	4.20854e-15	-4.62694e-15	8.36325e-11	-2.39009e-05	9.25369e-06	399.458	-4.75083e-08	1.02402e-11	1.02227e-11		siPREP_o_-2018.04.11-15.00.30.jpk-force	0	4.20854e-15	-4.62694e-15	-7.61396e-10	1.7722e-05	9.73108e-06	210.06	1.06898e-08	2.27204e-12	6.48943e-12
control_t_-2018.04.11-14.02.32.jpk-force	0	4.20854e-15	-4.62694e-15	-2.11345e-10	8.17801e-06	9.22857e-06	458.577	-2.89071e-08	6.51614e-12	1.03404e-11		siPREP_p_-2018.04.11-15.02.00.jpk-force	0	4.20854e-15	-4.62694e-15	-7.89703e-10	9.58353e-06	9.02051e-06	530.218	-6.35411e-08	5.18124e-12	6.99495e-12
control_t_-2018.04.11-14.02.36.jpk-force	0	4.20854e-15	-4.62694e-15	-1.82385e-10	5.32597e-06	9.24168e-06	465.873	-3.39632e-08	5.46118e-12	1.06426e-11		siPREP_p_-2018.04.11-15.02.05.jpk-force	0	4.20854e-15	-4.62694e-15	-8.84593e-10	1.62928e-05	8.98794e-06	525.519	-5.69321e-09	5.44321e-12	7.82603e-12
control_t_-2018.04.11-14.02.40.jpk-force	0	4.20854e-15	-4.62694e-15	-1.40302e-10	2.94862e-06	9.26672e-06	492.452	-6.82199e-08	7.62699e-12	1.12169e-11		siPREP_p_-2018.04.11-15.02.09.jpk-force	0	4.20854e-15	-4.62694e-15	-7.97567e-10	6.77843e-06	9.01374e-06	522.03	-2.10336e-08	1.10942e-12	6.97592e-12
control_t_-2018.04.11-14.02.44.jpk-force	0	4.20854e-15	-4.62694e-15	-1.82607e-10	8.48212e-06	9.2111e-06	477.883	4.12542e-09	2.2684e-12	8.31225e-12		siPREP_p_-2018.04.11-15.02.13.jpk-force	0	4.20854e-15	-4.62694e-15	-7.11355e-10	-1.21581e-06	8.94121e-06	520.556	3.85891e-08	-1.99426e-12	7.23959e-12
control_u_-0000.jpk-force	0	4.20854e-15	-4.62694e-15	3.07042e-10	-6.37875e-05	8.54397e-06	953.929	-8.0638e-08	4.72963e-12	1.00214e-11		siPREP_p_-2018.04.11-15.02.18.jpk-force	0	4.20854e-15	-4.62694e-15	-8.52201e-10	1.29291e-05	9.01181e-06	519.273	-1.51005e-08	4.46998e-12	8.53776e-12
control_u_-0000-2.jpk-force	0	4.20854e-15	-4.62694e-15	-1.57677e-10	-9.41214e-06	8.60383e-06	424.983	-2.3779e-08	5.09746e-12	8.99481e-12		siPREP_q_-2018.04.11-15.03.46.jpk-force	0	4.20854e-15	-4.62694e-15	-6.72687e-10	1.68224e-06	9.2029e-06	499.433	2.02639e-08	1.29507e-12	8.65153e-12
control_w_-2018.04.11-14.08.01.jpk-force	0	4.20854e-15	-4.62694e-15	-5.43151e-10	4.22112e-07	8.81512e-06	658.131	-6.65936e-08	3.70967e-12	1.12259e-11		siPREP_q_-2018.04.11-15.03.54.jpk-force	0	4.20854e-15	-4.62694e-15	-5.47848e-10	-2.069e-05	9.22008e-06	622.324	-5.13847e-08	2.15336e-12	9.61493e-12
												siPREP_q_-2018.04.11-15.03.59.jpk-force	0	4.20854e-15	-4.62694e-15	-5.00085e-10	-2.78712e-05	9.16717e-06	644.319	-9.69258e-09	1.78735e-12	1.10219e-11
												siPREP_q_-2018.04.11-15.04.03.jpk-force	0	4.20854e-15	-4.62694e-15	-3.40276e-10	-4.59576e-05	9.12539e-06	609.923	3.5678e-08	-5.28938e-12	8.65556e-12
												siPREP_r_-2018.04.11-15.05.51.jpk-force	0	4.20854e-15	-4.62694e-15	-4.24751e-10	-5.12677e-05	8.80421e-06	161.164	-8.37087e-08	7.88107e-12	1.2223e-11
												siPREP_r_-2018.04.11-15.05.55.jpk-force	0	4.20854e-15	-4.62694e-15	-8.63609e-10	-4.17947e-06	9.00802e-06	57.4809	7.89814e-08	1.22507e-12	6.23077e-12
												siPREP_r_-2018.04.11-15.05.59.jpk-force	0	4.20854e-15	-4.62694e-15	-8.71891e-10	-3.37582e-06	8.98252e-06	116.877	5.54212e-08	-1.64403e-13	6.99226e-12
												siPREP_r_-2018.04.11-15.06.04.jpk-force	0	4.20854e-15	-4.62694e-15	-8.57245e-10	-6.60419e-06	8.71948e-06	448.98	-4.56215e-08	1.24603e-11	2.0967e-11
												siPREP_r_-2018.04.11-15.06.08.jpk-force	0	4.20854e-15	-4.62694e-15	-1.0033e-09	5.83375e-06	8.83092e-06	458.689	-1.41196e-07	8.44113e-12	1.17992e-11
												siPREP_s_-2018.04.11-15.07.20.jpk-force	0	4.20854e-15	-4.62694e-15	-8.96843e-10	-1.32733e-05	9.67858e-06	222.65	-2.06799e-09	1.47144e-12	8.24896e-12
												siPREP_s_-2018.04.11-15.07.24.jpk-force	0	4.20854e-15	-4.62694e-15	-7.03914e-10	-3.54697e-05	9.62486e-06	230.263	-7.39197e-09	3.19709e-12	7.95102e-12
												siPREP_s_-2018.04.11-15.07.29.jpk-force	0	4.20854e-15	-4.62694e-15	-8.1767e-10	-2.57047e-05	9.61073e-06	198.392	3.14833e-08	2.25699e-12	6.84994e-12
												siPREP_s_-2018.04.11-15.07.33.jpk-force	0	4.20854e-15	-4.62694e-15	-8.76234e-10	-2.13067e-05	9.58828e-06	215.885	5.63199e-09	1.98173e-12	7.48764e-12
												siPREP_s_-2018.04.11-15.07.37.jpk-force	0	4.20854e-15	-4.62694e-15	-8.70084e-10	-2.35816e-05	9.53312e-06	226.907	2.25318e-08	1.96793e-12	7.54924e-12
												siPREP_t_-2018.04.11-15.09.03.jpk-force	0	4.20854e-15	-4.62694e-15	-2.24579e-10	-0.00010163	9.11451e-06	145.581	3.12404e-08	1.96284e-12	7.37046e-12
												siPREP_t_-2018.04.11-15.09.07.jpk-force	0	4.20854e-15	-4.62694e-15	1.05545e-10	-0.000142162	8.8504e-06	171.168	7.74896e-08	4.95653e-14	7.31445e-12
												siPREP_t_-2018.04.11-15.09.12.jpk-force	0	4.20854e-15	-4.62694e-15	3.92775e-10	-0.000176826	8.74627e-06	170.672	7.21323e-08	-3.71181e-13	6.88259e-12
												siPREP_t_-2018.04.11-15.09.16.jpk-force	0	4.20854e-15	-4.62694e-15	-1.85814e-10	-0.000114445	8.72016e-06	164.578	1.23069e-07	-5.66375e-13	7.97959e-12
												siPREP_t_-2018.04.11-15.09.20.jpk-force	0	4.20854e-15	-4.62694e-15	3.53911e-11	-0.000142117	8.74773e-06	179.558	6.37577e-08	-5.53601e-13	6.87596e-12
												siPREP_u_-2018.04.11-15.10.25.jpk-force	0	4.20854e-15	-4.62694e-15	-6.53785e-10	-5.94397e-05	9.27396e-06	148.204	-1.69953e-08	2.83918e-12	8.09869e-12
												siPREP_u_-2018.04.11-15.10.29.jpk-force	0	4.20854e-15	-4.62694e-15	-3.82305e-10	-8.70548e-05	9.00968e-06	303.6	3.13163e-08	-9.18936e-12	9.10505e-12
												siPREP_u_-2018.04.11-15.10.34.jpk-force	0	4.20854e-15	-4.62694e-15	-4.59494e-10	-8.01594e-05	9.07593e-06	248.424	4.63801e-08	-4.98952e-12	7.07429e-12
												siPREP_u_-2018.04.11-15.10.38.jpk-force	0	4.20854e-15	-4.62694e-15	-6.07213e-10	-6.69479e-05	9.1182e-06	275.23	-1.47481e-08	-7.57945e-13	9.36502e-12
												siPREP_u_-2018.04.11-15.10.42.jpk-force	0	4.20854e-15	-4.62694e-15	-6.57079e-10	-6.0355e-05	9.07683e-06	268.908	1.33588e-08	-9.90324e-13	6.85415e-12
												siPREP_v_-2018.04.11-15.12.56.jpk-force	0	4.20854e-15	-4.62694e-15	-1.49693e-09	4.36085e-06	9.07767e-06	588.722	-1.00931e-07	2.56609e-12	1.09479e-11
												siPREP_v_-2018.04.11-15.13.01.jpk-force	0	4.20854e-15	-4.62694e-15	-1.40771e-09	-7.0873e-06	9.07978e-06	507.84	-5.64092e-08	4.68513e-12	9.58216e-12
												siPREP_v_-2018.04.11-15.13.05.jpk-force	0	4.20854e-15	-4.62694e-15	-1.57157e-09	1.05559e-05	9.03709e-06	552.956	-2.00522e-08	4.0894e-13	6.66033e-12
												siPREP_v_-2018.04.11-15.13.09.jpk-force	0	4.20854e-15	-4.62694e-15	-1.43657e-09	-3.7852e-06	8.98944e-06	571.598	2.25034e-08	7.87385e-13	6.65008e-12
												siPREP_v_-2018.04.11-15.13.13.jpk-force	0	4.20854e-15	-4.62694e-15	-1.35763e-09	-1.17652e-05	8.99479e-06	570.178	2.96706e-08	-7.50711e-13	7.4038e-12

## Sheet: Fig 1d
siLUC				ch1	ch2		siPREP1			ch1	ch2	ch3			siLUC				ch1	ch2	ch3			siPREP1				ch1	ch2	ch3
			AREA	DAPI	LMNB					AREA	DAPI	LMNB						AREA	DAPI	SUN2	LMNA						AREA	DAPI	SUN2	LMNA
1	U2OSsiLUC LMNB LAP2a.lei - Series008_L_ch_2	N_1_WHOLE	287.184	52.384	58.716		1	U2OSsiPREP LMNB LAP2a.lei - Series002_L_ch_2	N_1_WHOLE	374.117	56.125	37.373			1	U2OSsiLUC SUN2 LMNA.lei - Series010_L_ch_3	N_1_WHOLE	402.879	54.466	60.349	56.729			1	U2OSsiPREP SUN2 LMNA.lei - Series005_L_ch_3	N_1_WHOLE	171.056	41.889	46.954	76.751
2	U2OSsiLUC LMNB LAP2a.lei - Series008_L_ch_2	N_2_WHOLE	312.485	44.829	65.044		2	U2OSsiPREP LMNB LAP2a.lei - Series002_L_ch_2	N_2_WHOLE	245.879	48.833	29.794			2	U2OSsiLUC SUN2 LMNA.lei - Series010_L_ch_3	N_2_WHOLE	238.959	47.089	74.762	79.683			2	U2OSsiPREP SUN2 LMNA.lei - Series005_L_ch_3	N_2_WHOLE	200.466	46.807	7.841	43.127
3	U2OSsiLUC LMNB LAP2a.lei - Series008_L_ch_2	N_3_WHOLE	444.616	50.239	57.886		3	U2OSsiPREP LMNB LAP2a.lei - Series002_L_ch_2	N_3_WHOLE	291.725	46.538	45.098			3	U2OSsiLUC SUN2 LMNA.lei - Series010_L_ch_3	N_3_WHOLE	211.928	47.074	42.943	39.627			3	U2OSsiPREP SUN2 LMNA.lei - Series005_L_ch_3	N_3_WHOLE	291.292	49.975	55.837	56.457
4	U2OSsiLUC LMNB LAP2a.lei - Series008_L_ch_2	N_4_WHOLE	945.24	58.283	47.381		4	U2OSsiPREP LMNB LAP2a.lei - Series002_L_ch_2	N_4_WHOLE	235.499	55.752	50.352			4	U2OSsiLUC SUN2 LMNA.lei - Series010_L_ch_3	N_4_WHOLE	150.728	57.514	58.915	49.621			4	U2OSsiPREP SUN2 LMNA.lei - Series005_L_ch_3	N_4_WHOLE	481.595	49.303	35.977	46.383
5	U2OSsiLUC LMNB LAP2a.lei - Series008_L_ch_2	N_5_WHOLE	132.779	58.909	45.477		5	U2OSsiPREP LMNB LAP2a.lei - Series002_L_ch_2	N_5_WHOLE	460.834	53.675	46.175			5	U2OSsiLUC SUN2 LMNA.lei - Series010_L_ch_3	N_5_WHOLE	276.803	49.463	50.684	67.959			5	U2OSsiPREP SUN2 LMNA.lei - Series005_L_ch_3	N_5_WHOLE	239.392	33.879	83.354	48.453
6	U2OSsiLUC LMNB LAP2a.lei - Series008_L_ch_2	N_6_WHOLE	371.09	58.63	37.164		6	U2OSsiPREP LMNB LAP2a.lei - Series002_L_ch_2	N_6_WHOLE	137.537	72.333	46.148			6	U2OSsiLUC SUN2 LMNA.lei - Series010_L_ch_3	N_6_WHOLE	377.793	63.86	41.876	48.296			6	U2OSsiPREP SUN2 LMNA.lei - Series005_L_ch_3	N_6_WHOLE	241.122	38.893	9.193	48.483
7	U2OSsiLUC LMNB LAP2a.lei - Series008_L_ch_2	N_7_WHOLE	198.304	73.138	61.522		7	U2OSsiPREP LMNB LAP2a.lei - Series002_L_ch_2	N_7_WHOLE	299.294	42.635	52.477			7	U2OSsiLUC SUN2 LMNA.lei - Series010_L_ch_3	N_7_WHOLE	482.243	75.23	56.657	35.258			7	U2OSsiPREP SUN2 LMNA.lei - Series005_L_ch_3	N_7_WHOLE	216.253	53.234	2.426	42.069
8	U2OSsiLUC LMNB LAP2a.lei - Series008_L_ch_2	N_8_WHOLE	422.125	73.531	47.188		8	U2OSsiPREP LMNB LAP2a.lei - Series002_L_ch_2	N_8_WHOLE	400.5	53.456	47.113			8	U2OSsiLUC SUN2 LMNA.lei - Series010_L_ch_3	N_8_WHOLE	531.765	74.699	58.874	34.375			8	U2OSsiPREP SUN2 LMNA.lei - Series005_L_ch_3	N_8_WHOLE	341.463	37.602	29.788	48.049
9	U2OSsiLUC LMNB LAP2a.lei - Series008_L_ch_2	N_9_WHOLE	442.885	74.032	38.001		9	U2OSsiPREP LMNB LAP2a.lei - Series002_L_ch_2	N_9_WHOLE	232.472	46.608	45.486			9	U2OSsiLUC SUN2 LMNA.lei - Series010_L_ch_3	N_9_WHOLE	360.061	51.952	49.015	44.581			9	U2OSsiPREP SUN2 LMNA.lei - Series005_L_ch_3	N_9_WHOLE	109.208	45.18	6.358	45.416
10	U2OSsiLUC LMNB LAP2a.lei - Series008_L_ch_2	N_10_WHOLE	221.659	74.662	62.913		10	U2OSsiPREP LMNB LAP2a.lei - Series002_L_ch_2	N_10_WHOLE	238.31	45.681	45.667			10	U2OSsiLUC SUN2 LMNA.lei - Series010_L_ch_3	N_10_WHOLE	440.074	55.633	56.308	40.949			10	U2OSsiPREP SUN2 LMNA.lei - Series005_L_ch_3	N_10_WHOLE	326.542	49.207	4.105	36.358
11	U2OSsiLUC LMNB LAP2a.lei - Series008_L_ch_2	N_11_WHOLE	243.501	60.165	44.07		11	U2OSsiPREP LMNB LAP2a.lei - Series002_L_ch_2	N_11_WHOLE	189.437	72.311	71.839			11	U2OSsiLUC SUN2 LMNA.lei - Series010_L_ch_3	N_11_WHOLE	675.79	53.566	47.184	39.007			11	U2OSsiPREP SUN2 LMNA.lei - Series005_L_ch_3	N_11_WHOLE	536.09	53.565	6.08	34.261
12	U2OSsiLUC LMNB LAP2a.lei - Series008_L_ch_2	N_12_WHOLE	319.189	54.327	52.847		12	U2OSsiPREP LMNB LAP2a.lei - Series002_L_ch_2	N_12_WHOLE	236.148	66.481	47.702			12	U2OSsiLUC SUN2 LMNA.lei - Series010_L_ch_3	N_12_WHOLE	307.079	52.332	77.508	39.095			12	U2OSsiPREP SUN2 LMNA.lei - Series005_L_ch_3	N_12_WHOLE	174.3	40.275	18.608	39.44
13	U2OSsiLUC LMNB LAP2a.lei - Series008_L_ch_2	N_13_WHOLE	273.776	66.369	42.251		13	U2OSsiPREP LMNB LAP2a.lei - Series002_L_ch_2	N_13_WHOLE	368.062	63.787	41.507			13	U2OSsiLUC SUN2 LMNA.lei - Series010_L_ch_3	N_13_WHOLE	259.071	49.91	15.402	70.891			13	U2OSsiPREP SUN2 LMNA.lei - Series005_L_ch_3	N_13_WHOLE	322	48.179	24.464	55.737
14	U2OSsiLUC LMNB LAP2a.lei - Series008_L_ch_2	N_14_WHOLE	485.271	68.886	40.277		14	U2OSsiPREP LMNB LAP2a.lei - Series002_L_ch_2	N_14_WHOLE	237.662	62.086	48.613			14	U2OSsiLUC SUN2 LMNA.lei - Series010_L_ch_3	N_14_WHOLE	356.817	40.421	29.704	69.163			14	U2OSsiPREP SUN2 LMNA.lei - Series005_L_ch_3	N_14_WHOLE	358.547	50.057	27.662	73.517
15	U2OSsiLUC LMNB LAP2a.lei - Series008_L_ch_2	N_15_WHOLE	929.887	73.68	37.556		15	U2OSsiPREP LMNB LAP2a.lei - Series002_L_ch_2	N_15_WHOLE	167.163	68.226	34.988			15	U2OSsiLUC SUN2 LMNA.lei - Series010_L_ch_3	N_15_WHOLE	574.583	41.361	28.393	55.508			15	U2OSsiPREP SUN2 LMNA.lei - Series005_L_ch_3	N_15_WHOLE	578.692	47.375	25.563	59.558
16	U2OSsiLUC LMNB LAP2a.lei - Series008_L_ch_2	N_16_WHOLE	285.454	63.977	49.988		16	U2OSsiPREP LMNB LAP2a.lei - Series002_L_ch_2	N_16_WHOLE	215.82	61.671	46.737			16	U2OSsiLUC SUN2 LMNA.lei - Series010_L_ch_3	N_16_WHOLE	270.748	45.524	31.186	63.951			16	U2OSsiPREP SUN2 LMNA.lei - Series005_L_ch_3	N_16_WHOLE	834.303	50.001	20.974	50.744
17	U2OSsiLUC LMNB LAP2a.lei - Series008_L_ch_2	N_17_WHOLE	321.568	61.435	44.225		17	U2OSsiPREP LMNB LAP2a.lei - Series002_L_ch_2	N_17_WHOLE	592.965	63.935	33.834			17	U2OSsiLUC SUN2 LMNA.lei - Series010_L_ch_3	N_17_WHOLE	280.48	52.268	36.736	60.15			17	U2OSsiPREP SUN2 LMNA.lei - Series005_L_ch_3	N_17_WHOLE	219.064	46.373	28.454	51.167
18	U2OSsiLUC LMNB LAP2a.lei - Series008_L_ch_2	N_18_WHOLE	362.007	61.419	55.987		18	U2OSsiPREP LMNB LAP2a.lei - Series002_L_ch_2	N_18_WHOLE	238.094	65.456	47.482			18	U2OSsiLUC SUN2 LMNA.lei - Series010_L_ch_3	N_18_WHOLE	319.621	41.371	88.783	78.476			18	U2OSsiPREP SUN2 LMNA.lei - Series005_L_ch_3	N_18_WHOLE	359.412	57.255	7.19	43.069
19	U2OSsiLUC LMNB LAP2a.lei - Series008_L_ch_2	N_19_WHOLE	426.018	79.328	37.458		19	U2OSsiPREP LMNB LAP2a.lei - Series002_L_ch_2	N_19_WHOLE	60.118	59.014	73.011			19	U2OSsiLUC SUN2 LMNA.lei - Series010_L_ch_3	N_19_WHOLE	520.088	66.476	33.59	43.745			19	U2OSsiPREP SUN2 LMNA.lei - Series005_L_ch_3	N_19_WHOLE	222.957	46.755	31.304	61.507
20	U2OSsiLUC LMNB LAP2a.lei - Series008_L_ch_2	N_20_WHOLE	239.608	65.761	53.289		20	U2OSsiPREP LMNB LAP2a.lei - Series002_L_ch_2	N_20_WHOLE	414.989	63.361	34.878			20	U2OSsiLUC SUN2 LMNA.lei - Series010_L_ch_3	N_20_WHOLE	317.459	44.466	69.544	75.2			20	U2OSsiPREP SUN2 LMNA.lei - Series005_L_ch_3	N_20_WHOLE	388.174	46.354	19.779	59.889
21	U2OSsiLUC LMNB LAP2a.lei - Series008_L_ch_2	N_21_WHOLE	439.209	89.749	33.205		21	U2OSsiPREP LMNB LAP2a.lei - Series002_L_ch_2	N_21_WHOLE	244.366	56.837	47.504			21	U2OSsiLUC SUN2 LMNA.lei - Series010_L_ch_3	N_21_WHOLE	305.998	49.5	38.492	59.079			21	U2OSsiPREP SUN2 LMNA.lei - Series005_L_ch_3	N_21_WHOLE	195.709	53.192	3.946	46.39
22	U2OSsiLUC LMNB LAP2a.lei - Series008_L_ch_2	N_22_WHOLE	258.638	72.281	63.639		22	U2OSsiPREP LMNB LAP2a.lei - Series002_L_ch_2	N_22_WHOLE	435.749	61.084	41.291			22	U2OSsiLUC SUN2 LMNA.lei - Series010_L_ch_3	N_22_WHOLE	279.831	51.771	38.199	65.201			22	U2OSsiPREP SUN2 LMNA.lei - Series005_L_ch_3	N_22_WHOLE	182.085	59.7	4.322	44.129
23	U2OSsiLUC LMNB LAP2a.lei - Series008_L_ch_2	N_23_WHOLE	340.814	61.15	50.231		23	U2OSsiPREP LMNB LAP2a.lei - Series002_L_ch_2	N_23_WHOLE	237.445	64.554	44.22			23	U2OSsiLUC SUN2 LMNA.lei - Series010_L_ch_3	N_23_WHOLE	724.446	59.636	29.067	44.632			23	U2OSsiPREP SUN2 LMNA.lei - Series005_L_ch_3	N_23_WHOLE	230.093	53.334	4.053	47.055
24	U2OSsiLUC LMNB LAP2a.lei - Series008_L_ch_2	N_24_WHOLE	286.319	64.319	52.94		24	U2OSsiPREP LMNB LAP2a.lei - Series002_L_ch_2	N_24_WHOLE	403.96	67.532	45.145			24	U2OSsiLUC SUN2 LMNA.lei - Series010_L_ch_3	N_24_WHOLE	309.89	49.757	46.715	66.883			24	U2OSsiPREP SUN2 LMNA.lei - Series005_L_ch_3	N_24_WHOLE	262.531	43.249	5.051	70.74
25	U2OSsiLUC LMNB LAP2a.lei - Series008_L_ch_2	N_25_WHOLE	392.282	46.391	52.407		25	U2OSsiPREP LMNB LAP2a.lei - Series002_L_ch_2	N_25_WHOLE	526.143	79.254	47.21			25	U2OSsiLUC SUN2 LMNA.lei - Series010_L_ch_3	N_25_WHOLE	326.542	53.8	38.624	57.275			25	U2OSsiPREP SUN2 LMNA.lei - Series005_L_ch_3	N_25_WHOLE	462.348	52.42	38.617	49.158
26	U2OSsiLUC LMNB LAP2a.lei - Series008_L_ch_2	N_26_WHOLE	332.597	61.972	53.518		26	U2OSsiPREP LMNB LAP2a.lei - Series002_L_ch_2	N_26_WHOLE	206.521	56.454	47.899			26	U2OSsiLUC SUN2 LMNA.lei - Series010_L_ch_3	N_26_WHOLE	309.025	56.633	59.908	69.461			26	U2OSsiPREP SUN2 LMNA.lei - Series005_L_ch_3	N_26_WHOLE	182.734	59.544	4.314	41.07
27	U2OSsiLUC LMNB LAP2a.lei - Series008_L_ch_2	N_27_WHOLE	299.726	74.042	54.242		27	U2OSsiPREP LMNB LAP2a.lei - Series002_L_ch_2	N_27_WHOLE	442.237	72.473	41.889			27	U2OSsiLUC SUN2 LMNA.lei - Series010_L_ch_3	N_27_WHOLE	591.667	60.6	56.479	59.91			27	U2OSsiPREP SUN2 LMNA.lei - Series005_L_ch_3	N_27_WHOLE	214.306	43.741	26.095	63.293
28	U2OSsiLUC LMNB LAP2a.lei - Series008_L_ch_2	N_28_WHOLE	316.378	78.301	54.264		28	U2OSsiPREP LMNB LAP2a.lei - Series002_L_ch_2	N_28_WHOLE	649.623	73.86	37.538			28	U2OSsiLUC SUN2 LMNA.lei - Series010_L_ch_3	N_28_WHOLE	276.587	61.154	32.239	47.445			28	U2OSsiPREP SUN2 LMNA.lei - Series005_L_ch_3	N_28_WHOLE	185.112	35.196	24.957	71.237
29	U2OSsiLUC LMNB LAP2a.lei - Series008_L_ch_2	N_29_WHOLE	346.653	67.779	49.087		29	U2OSsiPREP LMNB LAP2a.lei - Series002_L_ch_2	N_29_WHOLE	418.016	68.79	62.813			29	U2OSsiLUC SUN2 LMNA.lei - Series010_L_ch_3	N_29_WHOLE	289.995	57.868	44.663	58.96			29	U2OSsiPREP SUN2 LMNA.lei - Series005_L_ch_3	N_29_WHOLE	384.281	58.252	19.953	39.749
30	U2OSsiLUC LMNB LAP2a.lei - Series008_L_ch_2	N_30_WHOLE	292.374	80.242	35.615		30	U2OSsiPREP LMNB LAP2a.lei - Series002_L_ch_2	N_30_WHOLE	651.137	74.049	39.479			30	U2OSsiLUC SUN2 LMNA.lei - Series010_L_ch_3	N_30_WHOLE	410.015	66.593	36.66	42.852			30	U2OSsiPREP SUN2 LMNA.lei - Series005_L_ch_3	N_30_WHOLE	320.054	52.411	66.477	42.225
31	U2OSsiLUC LMNB LAP2a.lei - Series008_L_ch_2	N_31_WHOLE	324.595	77.413	42.863		31	U2OSsiPREP LMNB LAP2a.lei - Series004_L_ch_2	N_1_WHOLE	383.2	56.713	40.104			31	U2OSsiLUC SUN2 LMNA.lei - Series010_L_ch_3	N_31_WHOLE	661.949	68.247	40.204	40.597			31	U2OSsiPREP SUN2 LMNA.lei - Series005_L_ch_3	N_31_WHOLE	341.247	55.073	43.885	53.619
32	U2OSsiLUC LMNB LAP2a.lei - Series008_L_ch_2	N_32_WHOLE	452.617	84.91	38.318		32	U2OSsiPREP LMNB LAP2a.lei - Series004_L_ch_2	N_2_WHOLE	471.431	52.388	37.795			32	U2OSsiLUC SUN2 LMNA.lei - Series010_L_ch_3	N_32_WHOLE	925.994	68.213	44.87	38.957			32	U2OSsiPREP SUN2 LMNA.lei - Series005_L_ch_3	N_32_WHOLE	210.198	44.93	5.616	64.267
33	U2OSsiLUC LMNB LAP2a.lei - Series008_L_ch_2	N_33_WHOLE	863.497	81.719	41.572		33	U2OSsiPREP LMNB LAP2a.lei - Series004_L_ch_2	N_3_WHOLE	261.449	45.687	56.868			33	U2OSsiLUC SUN2 LMNA.lei - Series010_L_ch_3	N_33_WHOLE	271.181	57.126	74.292	68.59			33	U2OSsiPREP SUN2 LMNA.lei - Series005_L_ch_3	N_33_WHOLE	179.057	40.255	5.069	61.559
34	U2OSsiLUC LMNB LAP2a.lei - Series008_L_ch_2	N_34_WHOLE	328.488	63.268	47.417		34	U2OSsiPREP LMNB LAP2a.lei - Series004_L_ch_2	N_4_WHOLE	304.7	43.672	53.002			34	U2OSsiLUC SUN2 LMNA.lei - Series010_L_ch_3	N_34_WHOLE	328.272	59.716	26.453	52.57			34	U2OSsiPREP SUN2 LMNA.lei - Series005_L_ch_3	N_34_WHOLE	185.977	40.988	78.492	70.35
35	U2OSsiLUC LMNB LAP2a.lei - Series008_L_ch_2	N_35_WHOLE	358.547	66.911	64.586		35	U2OSsiPREP LMNB LAP2a.lei - Series004_L_ch_2	N_5_WHOLE	245.663	49.118	58.001			35	U2OSsiLUC SUN2 LMNA.lei - Series010_L_ch_3	N_35_WHOLE	614.374	68.209	48.485	45.006			35	U2OSsiPREP SUN2 LMNA.lei - Series005_L_ch_3	N_35_WHOLE	219.28	46.663	13.182	54.388
36	U2OSsiLUC LMNB LAP2a.lei - Series008_L_ch_2	N_36_WHOLE	883.176	82.044	44.295		36	U2OSsiPREP LMNB LAP2a.lei - Series004_L_ch_2	N_6_WHOLE	319.621	34.674	60.614			36	U2OSsiLUC SUN2 LMNA.lei - Series010_L_ch_3	N_36_WHOLE	283.724	71.447	87.743	48.604			36	U2OSsiPREP SUN2 LMNA.lei - Series005_L_ch_3	N_36_WHOLE	454.347	60.308	8.022	39.772
37	U2OSsiLUC LMNB LAP2a.lei - Series008_L_ch_2	N_37_WHOLE	282.642	81.184	43.09		37	U2OSsiPREP LMNB LAP2a.lei - Series004_L_ch_2	N_7_WHOLE	332.597	44.337	81.112			37	U2OSsiLUC SUN2 LMNA.lei - Series010_L_ch_3	N_37_WHOLE	308.809	57.113	47.38	71.921			37	U2OSsiPREP SUN2 LMNA.lei - Series008_L_ch_3	N_1_WHOLE	207.819	53.445	32.673	40.809
38	U2OSsiLUC LMNB LAP2a.lei - Series012_L_ch_2	N_1_WHOLE	142.294	82.131	94.649		38	U2OSsiPREP LMNB LAP2a.lei - Series004_L_ch_2	N_8_WHOLE	412.826	59.382	52.725			38	U2OSsiLUC SUN2 LMNA.lei - Series010_L_ch_3	N_38_WHOLE	284.156	66.148	60.868	56.128			38	U2OSsiPREP SUN2 LMNA.lei - Series008_L_ch_3	N_2_WHOLE	262.531	48.839	3.227	38.436
39	U2OSsiLUC LMNB LAP2a.lei - Series012_L_ch_2	N_2_WHOLE	237.013	63.996	49.94		39	U2OSsiPREP LMNB LAP2a.lei - Series004_L_ch_2	N_9_WHOLE	466.241	49.339	51.095			39	U2OSsiLUC SUN2 LMNA.lei - Series010_L_ch_3	N_39_WHOLE	608.535	65.187	54.348	48.927			39	U2OSsiPREP SUN2 LMNA.lei - Series008_L_ch_3	N_3_WHOLE	302.105	52.167	5.608	35.621
40	U2OSsiLUC LMNB LAP2a.lei - Series012_L_ch_2	N_3_WHOLE	266.423	60.935	56.256		40	U2OSsiPREP LMNB LAP2a.lei - Series004_L_ch_2	N_10_WHOLE	226.2	53.193	43.449			40	U2OSsiLUC SUN2 LMNA.lei - Series010_L_ch_3	N_40_WHOLE	336.273	55.87	51.733	81.645			40	U2OSsiPREP SUN2 LMNA.lei - Series008_L_ch_3	N_4_WHOLE	524.845	53.332	11.575	30.368
41	U2OSsiLUC LMNB LAP2a.lei - Series012_L_ch_2	N_4_WHOLE	285.021	56.583	57.697		41	U2OSsiPREP LMNB LAP2a.lei - Series004_L_ch_2	N_11_WHOLE	261.882	55.623	58.501			41	U2OSsiLUC SUN2 LMNA.lei - Series010_L_ch_3	N_41_WHOLE	285.67	64.382	38.685	76.444			41	U2OSsiPREP SUN2 LMNA.lei - Series008_L_ch_3	N_5_WHOLE	731.799	48.472	13.431	28.526
42	U2OSsiLUC LMNB LAP2a.lei - Series012_L_ch_2	N_5_WHOLE	240.473	64.433	39.99		42	U2OSsiPREP LMNB LAP2a.lei - Series004_L_ch_2	N_12_WHOLE	353.141	51.669	67.069			42	U2OSsiLUC SUN2 LMNA.lei - Series012_L_ch_3	N_1_WHOLE	257.124	49.122	36.363	55.647			42	U2OSsiPREP SUN2 LMNA.lei - Series008_L_ch_3	N_6_WHOLE	444.832	59.345	8.016	33.455
43	U2OSsiLUC LMNB LAP2a.lei - Series012_L_ch_2	N_6_WHOLE	244.582	59.543	56.857		43	U2OSsiPREP LMNB LAP2a.lei - Series004_L_ch_2	N_13_WHOLE	205.656	58.604	52.946			43	U2OSsiLUC SUN2 LMNA.lei - Series012_L_ch_3	N_2_WHOLE	473.81	46.666	49.632	48.56			43	U2OSsiPREP SUN2 LMNA.lei - Series008_L_ch_3	N_7_WHOLE	630.16	52.827	9.587	30.613
44	U2OSsiLUC LMNB LAP2a.lei - Series012_L_ch_2	N_7_WHOLE	368.278	78.976	44.857		44	U2OSsiPREP LMNB LAP2a.lei - Series004_L_ch_2	N_14_WHOLE	364.17	73.357	41.937			44	U2OSsiLUC SUN2 LMNA.lei - Series012_L_ch_3	N_3_WHOLE	330.002	41.06	47.17	74.972			44	U2OSsiPREP SUN2 LMNA.lei - Series008_L_ch_3	N_8_WHOLE	759.047	55.146	9.766	27.103
45	U2OSsiLUC LMNB LAP2a.lei - Series012_L_ch_2	N_8_WHOLE	445.913	62.585	56.249		45	U2OSsiPREP LMNB LAP2a.lei - Series004_L_ch_2	N_15_WHOLE	291.725	56.816	61.373			45	U2OSsiLUC SUN2 LMNA.lei - Series012_L_ch_3	N_4_WHOLE	242.419	61.715	53.978	57.432			45	U2OSsiPREP SUN2 LMNA.lei - Series008_L_ch_3	N_9_WHOLE	224.47	56.287	2.803	37.246
46	U2OSsiLUC LMNB LAP2a.lei - Series012_L_ch_2	N_9_WHOLE	275.506	60.367	60.549		46	U2OSsiPREP LMNB LAP2a.lei - Series004_L_ch_2	N_16_WHOLE	246.744	52.677	88.695			46	U2OSsiLUC SUN2 LMNA.lei - Series012_L_ch_3	N_5_WHOLE	260.584	42.007	47.505	77.031			46	U2OSsiPREP SUN2 LMNA.lei - Series008_L_ch_3	N_10_WHOLE	281.993	55.782	31.815	41.86
47	U2OSsiLUC LMNB LAP2a.lei - Series012_L_ch_2	N_10_WHOLE	598.155	70.096	46.112		47	U2OSsiPREP LMNB LAP2a.lei - Series004_L_ch_2	N_17_WHOLE	381.47	66.606	52.276			47	U2OSsiLUC SUN2 LMNA.lei - Series012_L_ch_3	N_6_WHOLE	165.217	34.247	70.372	86.026			47	U2OSsiPREP SUN2 LMNA.lei - Series008_L_ch_3	N_11_WHOLE	409.799	56.741	5.822	32.655
48	U2OSsiLUC LMNB LAP2a.lei - Series012_L_ch_2	N_11_WHOLE	311.404	59.914	52.117		48	U2OSsiPREP LMNB LAP2a.lei - Series004_L_ch_2	N_18_WHOLE	789.106	60.63	41.824			48	U2OSsiLUC SUN2 LMNA.lei - Series012_L_ch_3	N_7_WHOLE	262.747	60.365	36.485	82.919			48	U2OSsiPREP SUN2 LMNA.lei - Series008_L_ch_3	N_12_WHOLE	610.914	51.427	19.175	30.836
49	U2OSsiLUC LMNB LAP2a.lei - Series012_L_ch_2	N_12_WHOLE	241.554	75.155	51.5		49	U2OSsiPREP LMNB LAP2a.lei - Series004_L_ch_2	N_19_WHOLE	967.731	59.247	40.156			49	U2OSsiLUC SUN2 LMNA.lei - Series012_L_ch_3	N_8_WHOLE	252.367	44.973	17.434	60.13			49	U2OSsiPREP SUN2 LMNA.lei - Series008_L_ch_3	N_13_WHOLE	837.547	47.583	18.397	31.071
50	U2OSsiLUC LMNB LAP2a.lei - Series012_L_ch_2	N_13_WHOLE	168.245	78.299	49.906		50	U2OSsiPREP LMNB LAP2a.lei - Series004_L_ch_2	N_20_WHOLE	191.167	57.859	59.103			50	U2OSsiLUC SUN2 LMNA.lei - Series012_L_ch_3	N_9_WHOLE	323.73	41.806	49.519	77.659			50	U2OSsiPREP SUN2 LMNA.lei - Series008_L_ch_3	N_14_WHOLE	270.965	56.105	2.976	31.978
51	U2OSsiLUC LMNB LAP2a.lei - Series012_L_ch_2	N_14_WHOLE	252.583	68.636	56.789		51	U2OSsiPREP LMNB LAP2a.lei - Series004_L_ch_2	N_21_WHOLE	231.174	62.504	54.935			51	U2OSsiLUC SUN2 LMNA.lei - Series012_L_ch_3	N_10_WHOLE	440.939	66.523	69.326	43.435			51	U2OSsiPREP SUN2 LMNA.lei - Series008_L_ch_3	N_15_WHOLE	543.443	56.37	2.841	30.768
52	U2OSsiLUC LMNB LAP2a.lei - Series012_L_ch_2	N_15_WHOLE	266.423	65.967	65.929		52	U2OSsiPREP LMNB LAP2a.lei - Series004_L_ch_2	N_22_WHOLE	311.188	63.444	57.421			52	U2OSsiLUC SUN2 LMNA.lei - Series012_L_ch_3	N_11_WHOLE	294.104	43.197	130.549	79.813			52	U2OSsiPREP SUN2 LMNA.lei - Series008_L_ch_3	N_16_WHOLE	954.107	55.785	25.018	26.138
53	U2OSsiLUC LMNB LAP2a.lei - Series012_L_ch_2	N_16_WHOLE	239.824	72.056	56.917		53	U2OSsiPREP LMNB LAP2a.lei - Series004_L_ch_2	N_23_WHOLE	342.977	73.426	40.82			53	U2OSsiLUC SUN2 LMNA.lei - Series012_L_ch_3	N_12_WHOLE	695.036	63.936	76.098	49.86			53	U2OSsiPREP SUN2 LMNA.lei - Series008_L_ch_3	N_17_WHOLE	443.967	61.843	29.712	33.078
54	U2OSsiLUC LMNB LAP2a.lei - Series012_L_ch_2	N_17_WHOLE	277.452	68.359	68.593		54	U2OSsiPREP LMNB LAP2a.lei - Series004_L_ch_2	N_24_WHOLE	396.391	66.44	59.13			54	U2OSsiLUC SUN2 LMNA.lei - Series012_L_ch_3	N_13_WHOLE	407.853	60.071	78.429	47.49			54	U2OSsiPREP SUN2 LMNA.lei - Series008_L_ch_3	N_18_WHOLE	283.724	35.257	11.854	36.517
55	U2OSsiLUC LMNB LAP2a.lei - Series012_L_ch_2	N_18_WHOLE	306.43	63.03	47.558		55	U2OSsiPREP LMNB LAP2a.lei - Series004_L_ch_2	N_25_WHOLE	387.741	64.584	50.258			55	U2OSsiLUC SUN2 LMNA.lei - Series012_L_ch_3	N_14_WHOLE	243.501	52.63	85.833	82.421			55	U2OSsiPREP SUN2 LMNA.lei - Series008_L_ch_3	N_19_WHOLE	418.881	57.436	42.241	35.496
56	U2OSsiLUC LMNB LAP2a.lei - Series012_L_ch_2	N_19_WHOLE	376.28	84.106	52.795		56	U2OSsiPREP LMNB LAP2a.lei - Series004_L_ch_2	N_26_WHOLE	149.647	64.447	48.698			56	U2OSsiLUC SUN2 LMNA.lei - Series012_L_ch_3	N_15_WHOLE	281.777	47.44	57.296	71.132			56	U2OSsiPREP SUN2 LMNA.lei - Series008_L_ch_3	N_20_WHOLE	423.423	46.157	20.313	39.329
57	U2OSsiLUC LMNB LAP2a.lei - Series012_L_ch_2	N_20_WHOLE	595.992	85.192	46.666		57	U2OSsiPREP LMNB LAP2a.lei - Series004_L_ch_2	N_27_WHOLE	242.419	58.653	61.641			57	U2OSsiLUC SUN2 LMNA.lei - Series012_L_ch_3	N_16_WHOLE	248.474	61.962	48.03	64.754			57	U2OSsiPREP SUN2 LMNA.lei - Series008_L_ch_3	N_21_WHOLE	393.364	49.175	69.814	30.316
58	U2OSsiLUC LMNB LAP2a.lei - Series012_L_ch_2	N_21_WHOLE	365.467	72.049	48.068		58	U2OSsiPREP LMNB LAP2a.lei - Series004_L_ch_2	N_28_WHOLE	265.558	70.884	45.577			58	U2OSsiLUC SUN2 LMNA.lei - Series012_L_ch_3	N_17_WHOLE	303.186	51.192	34.19	72.277			58	U2OSsiPREP SUN2 LMNA.lei - Series008_L_ch_3	N_22_WHOLE	198.087	38.736	12.922	33.512
59	U2OSsiLUC LMNB LAP2a.lei - Series012_L_ch_2	N_22_WHOLE	394.012	71.82	47.892		59	U2OSsiPREP LMNB LAP2a.lei - Series004_L_ch_2	N_29_WHOLE	399.419	65.217	53.662			59	U2OSsiLUC SUN2 LMNA.lei - Series012_L_ch_3	N_18_WHOLE	233.12	60.689	32.721	78.197			59	U2OSsiPREP SUN2 LMNA.lei - Series008_L_ch_3	N_23_WHOLE	80.013	32.465	22.897	59.846
60	U2OSsiLUC LMNB LAP2a.lei - Series012_L_ch_2	N_23_WHOLE	300.375	73.019	76.581		60	U2OSsiPREP LMNB LAP2a.lei - Series004_L_ch_2	N_30_WHOLE	514.898	65.71	52.659			60	U2OSsiLUC SUN2 LMNA.lei - Series012_L_ch_3	N_19_WHOLE	309.241	51.704	98.664	75.21			60	U2OSsiPREP SUN2 LMNA.lei - Series008_L_ch_3	N_24_WHOLE	420.395	61.418	37.064	37.637
61	U2OSsiLUC LMNB LAP2a.lei - Series012_L_ch_2	N_24_WHOLE	284.805	64.046	49.737		61	U2OSsiPREP LMNB LAP2a.lei - Series006_L_ch_2	N_1_WHOLE	240.905	53.339	51.47			61	U2OSsiLUC SUN2 LMNA.lei - Series012_L_ch_3	N_20_WHOLE	684.656	61.481	73.46	52.025			61	U2OSsiPREP SUN2 LMNA.lei - Series008_L_ch_3	N_25_WHOLE	331.732	44.784	13.379	46.254
62	U2OSsiLUC LMNB LAP2a.lei - Series012_L_ch_2	N_25_WHOLE	244.366	62.083	72.819		62	U2OSsiPREP LMNB LAP2a.lei - Series006_L_ch_2	N_2_WHOLE	299.726	68.18	71.789			62	U2OSsiLUC SUN2 LMNA.lei - Series012_L_ch_3	N_21_WHOLE	256.692	59.997	67.037	68.699			62	U2OSsiPREP SUN2 LMNA.lei - Series008_L_ch_3	N_26_WHOLE	391.634	57.242	50.124	29.696
63	U2OSsiLUC LMNB LAP2a.lei - Series012_L_ch_2	N_26_WHOLE	342.112	74.712	48.516		63	U2OSsiPREP LMNB LAP2a.lei - Series006_L_ch_2	N_3_WHOLE	352.708	63.158	58.453			63	U2OSsiLUC SUN2 LMNA.lei - Series012_L_ch_3	N_22_WHOLE	254.746	70.733	76.815	57.573			63	U2OSsiPREP SUN2 LMNA.lei - Series008_L_ch_3	N_27_WHOLE	474.458	58.096	44.361	27.912
64	U2OSsiLUC LMNB LAP2a.lei - Series012_L_ch_2	N_27_WHOLE	258.206	78.847	69.278		64	U2OSsiPREP LMNB LAP2a.lei - Series006_L_ch_2	N_4_WHOLE	373.901	65.753	57.736			64	U2OSsiLUC SUN2 LMNA.lei - Series012_L_ch_3	N_23_WHOLE	620.429	67.779	69.907	49.059			64	U2OSsiPREP SUN2 LMNA.lei - Series008_L_ch_3	N_28_WHOLE	299.726	51.455	9.315	46.921
65	U2OSsiLUC LMNB LAP2a.lei - Series012_L_ch_2	N_28_WHOLE	423.855	87.853	46.288		65	U2OSsiPREP LMNB LAP2a.lei - Series006_L_ch_2	N_5_WHOLE	362.656	53.352	44.866			65	U2OSsiLUC SUN2 LMNA.lei - Series012_L_ch_3	N_24_WHOLE	238.743	58.446	97.572	61.944			65	U2OSsiPREP SUN2 LMNA.lei - Series008_L_ch_3	N_29_WHOLE	369.576	56.321	14.394	37.971
66	U2OSsiLUC LMNB LAP2a.lei - Series012_L_ch_2	N_29_WHOLE	388.39	97.989	36.976		66	U2OSsiPREP LMNB LAP2a.lei - Series006_L_ch_2	N_6_WHOLE	315.729	36.168	65.435			66	U2OSsiLUC SUN2 LMNA.lei - Series012_L_ch_3	N_25_WHOLE	271.181	65.271	57.219	67.967			66	U2OSsiPREP SUN2 LMNA.lei - Series008_L_ch_3	N_30_WHOLE	453.698	57.933	14.125	33.901
67	U2OSsiLUC LMNB LAP2a.lei - Series012_L_ch_2	N_30_WHOLE	264.693	86.251	42.313		67	U2OSsiPREP LMNB LAP2a.lei - Series006_L_ch_2	N_7_WHOLE	409.366	56.005	50.547			67	U2OSsiLUC SUN2 LMNA.lei - Series012_L_ch_3	N_26_WHOLE	428.397	79.727	23.252	49.151			67	U2OSsiPREP SUN2 LMNA.lei - Series008_L_ch_3	N_31_WHOLE	700.01	59.776	13.937	32.772
68	U2OSsiLUC LMNB LAP2a.lei - Series012_L_ch_2	N_31_WHOLE	277.02	74.244	69.568		68	U2OSsiPREP LMNB LAP2a.lei - Series006_L_ch_2	N_8_WHOLE	325.893	42.267	101.526			68	U2OSsiLUC SUN2 LMNA.lei - Series012_L_ch_3	N_27_WHOLE	641.189	78.807	50.646	43.295			68	U2OSsiPREP SUN2 LMNA.lei - Series008_L_ch_3	N_32_WHOLE	299.51	43.602	3.439	53.72
69	U2OSsiLUC LMNB LAP2a.lei - Series012_L_ch_2	N_32_WHOLE	250.637	84.847	56.008		69	U2OSsiPREP LMNB LAP2a.lei - Series006_L_ch_2	N_9_WHOLE	460.402	53.63	52.833			69	U2OSsiLUC SUN2 LMNA.lei - Series012_L_ch_3	N_28_WHOLE	287.616	48.907	105.182	70.78			69	U2OSsiPREP SUN2 LMNA.lei - Series008_L_ch_3	N_33_WHOLE	545.173	51.604	8.537	45.977
70	U2OSsiLUC LMNB LAP2a.lei - Series012_L_ch_2	N_33_WHOLE	306.43	68.87	44.667		70	U2OSsiPREP LMNB LAP2a.lei - Series006_L_ch_2	N_10_WHOLE	424.072	62.93	47.484			70	U2OSsiLUC SUN2 LMNA.lei - Series012_L_ch_3	N_29_WHOLE	434.668	74.003	34.213	40.443			70	U2OSsiPREP SUN2 LMNA.lei - Series008_L_ch_3	N_34_WHOLE	940.699	53.207	31.918	35.672
71	U2OSsiLUC LMNB LAP2a.lei - Series012_L_ch_2	N_34_WHOLE	269.451	80.512	67.103		71	U2OSsiPREP LMNB LAP2a.lei - Series006_L_ch_2	N_11_WHOLE	451.752	54.719	49.939			71	U2OSsiLUC SUN2 LMNA.lei - Series012_L_ch_3	N_30_WHOLE	402.879	74.721	40.997	49.237			71	U2OSsiPREP SUN2 LMNA.lei - Series008_L_ch_3	N_35_WHOLE	1239.13	53.455	25.584	36.245
72	U2OSsiLUC LMNB LAP2a.lei - Series012_L_ch_2	N_35_WHOLE	273.56	82.888	66.058		72	U2OSsiPREP LMNB LAP2a.lei - Series006_L_ch_2	N_12_WHOLE	265.991	36.522	73.474			72	U2OSsiLUC SUN2 LMNA.lei - Series012_L_ch_3	N_31_WHOLE	649.623	69.401	52.608	51.886			72	U2OSsiPREP SUN2 LMNA.lei - Series008_L_ch_3	N_36_WHOLE	308.809	45.596	10.066	53.935
73	U2OSsiLUC LMNB LAP2a.lei - Series012_L_ch_2	N_36_WHOLE	419.098	98.08	48.192		73	U2OSsiPREP LMNB LAP2a.lei - Series006_L_ch_2	N_13_WHOLE	329.569	40.001	77.438			73	U2OSsiLUC SUN2 LMNA.lei - Series012_L_ch_3	N_32_WHOLE	860.037	71.375	63.685	44.128			73	U2OSsiPREP SUN2 LMNA.lei - Series008_L_ch_3	N_37_WHOLE	385.795	54.245	7.445	43.064
74	U2OSsiLUC LMNB LAP2a.lei - Series014_L_ch_2	N_1_WHOLE	328.704	53.582	43.38		74	U2OSsiPREP LMNB LAP2a.lei - Series006_L_ch_2	N_14_WHOLE	413.691	57.86	46.58			74	U2OSsiLUC SUN2 LMNA.lei - Series012_L_ch_3	N_33_WHOLE	504.518	67.099	57.18	48.084			74	U2OSsiPREP SUN2 LMNA.lei - Series008_L_ch_3	N_38_WHOLE	295.401	50.31	3.168	37.997
75	U2OSsiLUC LMNB LAP2a.lei - Series014_L_ch_2	N_2_WHOLE	194.627	52.908	43.283		75	U2OSsiPREP LMNB LAP2a.lei - Series006_L_ch_2	N_15_WHOLE	307.511	41.2	49.549			75	U2OSsiLUC SUN2 LMNA.lei - Series012_L_ch_3	N_34_WHOLE	185.761	45.596	100.419	71.654			75	U2OSsiPREP SUN2 LMNA.lei - Series008_L_ch_3	N_39_WHOLE	454.563	53.348	3.679	41.224
76	U2OSsiLUC LMNB LAP2a.lei - Series014_L_ch_2	N_3_WHOLE	245.879	51.937	29.738		76	U2OSsiPREP LMNB LAP2a.lei - Series006_L_ch_2	N_16_WHOLE	400.067	66.182	48.143			76	U2OSsiLUC SUN2 LMNA.lei - Series012_L_ch_3	N_35_WHOLE	250.637	70.67	137.23	60.858			76	U2OSsiPREP SUN2 LMNA.lei - Series008_L_ch_3	N_40_WHOLE	157.216	55.783	5.754	56.007
77	U2OSsiLUC LMNB LAP2a.lei - Series014_L_ch_2	N_4_WHOLE	382.118	75.591	35.62		77	U2OSsiPREP LMNB LAP2a.lei - Series006_L_ch_2	N_17_WHOLE	318.973	55.273	40.087			77	U2OSsiLUC SUN2 LMNA.lei - Series012_L_ch_3	N_36_WHOLE	198.52	71.547	102.099	49.305			77	U2OSsiPREP SUN2 LMNA.lei - Series008_L_ch_3	N_41_WHOLE	280.48	58.927	4.154	39.614
78	U2OSsiLUC LMNB LAP2a.lei - Series014_L_ch_2	N_5_WHOLE	582.585	66.641	32.119		78	U2OSsiPREP LMNB LAP2a.lei - Series006_L_ch_2	N_18_WHOLE	312.269	69.152	62.075			78	U2OSsiLUC SUN2 LMNA.lei - Series012_L_ch_3	N_37_WHOLE	635.35	79.528	65.011	40.505			78	U2OSsiPREP SUN2 LMNA.lei - Series008_L_ch_3	N_42_WHOLE	370.441	63.546	6.773	30.71
79	U2OSsiLUC LMNB LAP2a.lei - Series014_L_ch_2	N_6_WHOLE	195.492	63.537	36.83		79	U2OSsiPREP LMNB LAP2a.lei - Series006_L_ch_2	N_19_WHOLE	410.231	61.648	45.841			79	U2OSsiLUC SUN2 LMNA.lei - Series012_L_ch_3	N_38_WHOLE	270.316	64.029	31.555	83.69			79	U2OSsiPREP SUN2 LMNA.lei - Series008_L_ch_3	N_43_WHOLE	504.95	61.254	3.705	39.045
80	U2OSsiLUC LMNB LAP2a.lei - Series014_L_ch_2	N_7_WHOLE	296.699	60.526	39.824		80	U2OSsiPREP LMNB LAP2a.lei - Series006_L_ch_2	N_20_WHOLE	531.549	58.841	45.223			80	U2OSsiLUC SUN2 LMNA.lei - Series012_L_ch_3	N_39_WHOLE	492.407	79.133	48.156	37.995			80	U2OSsiPREP SUN2 LMNA.lei - Series008_L_ch_3	N_44_WHOLE	220.794	57.139	9.548	40.236
81	U2OSsiLUC LMNB LAP2a.lei - Series014_L_ch_2	N_8_WHOLE	531.333	68.186	36.444		81	U2OSsiPREP LMNB LAP2a.lei - Series006_L_ch_2	N_21_WHOLE	154.621	62.07	61.059			81	U2OSsiLUC SUN2 LMNA.lei - Series014_L_ch_3	N_1_WHOLE	391.417	56.393	62.385	83.67			81	U2OSsiPREP SUN2 LMNA.lei - Series008_L_ch_3	N_45_WHOLE	343.409	60.741	14.017	34.028
82	U2OSsiLUC LMNB LAP2a.lei - Series014_L_ch_2	N_9_WHOLE	755.371	65.48	33.304		82	U2OSsiPREP LMNB LAP2a.lei - Series006_L_ch_2	N_22_WHOLE	307.944	58.857	55.263			82	U2OSsiLUC SUN2 LMNA.lei - Series014_L_ch_3	N_2_WHOLE	622.159	55.359	61.663	69.325			82	U2OSsiPREP SUN2 LMNA.lei - Series008_L_ch_3	N_46_WHOLE	581.287	56.24	12.755	37.402
83	U2OSsiLUC LMNB LAP2a.lei - Series014_L_ch_2	N_10_WHOLE	1159.55	66.012	31.811		83	U2OSsiPREP LMNB LAP2a.lei - Series006_L_ch_2	N_23_WHOLE	346.869	63.605	47.983			83	U2OSsiLUC SUN2 LMNA.lei - Series014_L_ch_3	N_3_WHOLE	234.634	30.84	70.458	87.735			83	U2OSsiPREP SUN2 LMNA.lei - Series008_L_ch_3	N_47_WHOLE	311.62	56.903	11.956	54.507
84	U2OSsiLUC LMNB LAP2a.lei - Series014_L_ch_2	N_11_WHOLE	1421.64	65.44	31.725		84	U2OSsiPREP LMNB LAP2a.lei - Series006_L_ch_2	N_24_WHOLE	223.605	64.114	47.6			84	U2OSsiLUC SUN2 LMNA.lei - Series014_L_ch_3	N_4_WHOLE	434.235	58.875	114.7	50.534			84	U2OSsiPREP SUN2 LMNA.lei - Series008_L_ch_3	N_48_WHOLE	441.155	58.082	13.026	43.787
85	U2OSsiLUC LMNB LAP2a.lei - Series014_L_ch_2	N_12_WHOLE	308.593	67.781	39.596		85	U2OSsiPREP LMNB LAP2a.lei - Series006_L_ch_2	N_25_WHOLE	365.251	52.136	72.523			85	U2OSsiLUC SUN2 LMNA.lei - Series014_L_ch_3	N_5_WHOLE	676.438	56.224	97.373	49.303			85	U2OSsiPREP SUN2 LMNA.lei - Series010_L_ch_3	N_1_WHOLE	82.609	38.997	25.173	36.144
86	U2OSsiLUC LMNB LAP2a.lei - Series014_L_ch_2	N_13_WHOLE	307.079	56.554	59.849		86	U2OSsiPREP LMNB LAP2a.lei - Series006_L_ch_2	N_26_WHOLE	477.702	63.309	47.51			86	U2OSsiLUC SUN2 LMNA.lei - Series014_L_ch_3	N_6_WHOLE	269.018	33.687	83.657	98.893			86	U2OSsiPREP SUN2 LMNA.lei - Series010_L_ch_3	N_2_WHOLE	452.401	46.687	27.115	32.97
87	U2OSsiLUC LMNB LAP2a.lei - Series014_L_ch_2	N_14_WHOLE	333.678	61.868	41.689		87	U2OSsiPREP LMNB LAP2a.lei - Series006_L_ch_2	N_27_WHOLE	913.451	63.97	44.439			87	U2OSsiLUC SUN2 LMNA.lei - Series014_L_ch_3	N_7_WHOLE	404.176	62.881	14.842	50.037			87	U2OSsiPREP SUN2 LMNA.lei - Series010_L_ch_3	N_3_WHOLE	862.199	43.316	22.676	24.906
88	U2OSsiLUC LMNB LAP2a.lei - Series014_L_ch_2	N_15_WHOLE	340.165	54.694	50.063		88	U2OSsiPREP LMNB LAP2a.lei - Series006_L_ch_2	N_28_WHOLE	521.385	69.209	51.652			88	U2OSsiLUC SUN2 LMNA.lei - Series014_L_ch_3	N_8_WHOLE	555.121	64.072	20.949	41.313			88	U2OSsiPREP SUN2 LMNA.lei - Series010_L_ch_3	N_4_WHOLE	921.236	43.408	24.875	24.473
89	U2OSsiLUC LMNB LAP2a.lei - Series014_L_ch_2	N_16_WHOLE	248.907	53.634	48.621		89	U2OSsiPREP LMNB LAP2a.lei - Series006_L_ch_2	N_29_WHOLE	332.813	53.019	63.29			89	U2OSsiLUC SUN2 LMNA.lei - Series014_L_ch_3	N_9_WHOLE	272.695	53.751	56.91	62.22			89	U2OSsiPREP SUN2 LMNA.lei - Series010_L_ch_3	N_5_WHOLE	969.245	42.582	23.743	24.009
90	U2OSsiLUC LMNB LAP2a.lei - Series014_L_ch_2	N_17_WHOLE	272.695	64.217	37.059		90	U2OSsiPREP LMNB LAP2a.lei - Series006_L_ch_2	N_30_WHOLE	526.792	59.339	57.933			90	U2OSsiLUC SUN2 LMNA.lei - Series014_L_ch_3	N_10_WHOLE	255.178	38.618	76.681	82.088			90	U2OSsiPREP SUN2 LMNA.lei - Series010_L_ch_3	N_6_WHOLE	1097.7	42.207	24.052	22.965
91	U2OSsiLUC LMNB LAP2a.lei - Series014_L_ch_2	N_18_WHOLE	282.426	60.597	56.567		91	U2OSsiPREP LMNB LAP2a.lei - Series008_L_ch_2	N_1_WHOLE	244.798	67.924	39.25			91	U2OSsiLUC SUN2 LMNA.lei - Series014_L_ch_3	N_11_WHOLE	271.83	53.679	30.349	56.831			91	U2OSsiPREP SUN2 LMNA.lei - Series010_L_ch_3	N_7_WHOLE	1504.04	40.702	18.365	22.5
92	U2OSsiLUC LMNB LAP2a.lei - Series014_L_ch_2	N_19_WHOLE	248.042	69.685	36.979		92	U2OSsiPREP LMNB LAP2a.lei - Series008_L_ch_2	N_2_WHOLE	274.641	49.959	48.367			92	U2OSsiLUC SUN2 LMNA.lei - Series014_L_ch_3	N_12_WHOLE	287.616	40.9	127.286	90.002			92	U2OSsiPREP SUN2 LMNA.lei - Series010_L_ch_3	N_8_WHOLE	247.609	44.086	22.073	32.357
93	U2OSsiLUC LMNB LAP2a.lei - Series014_L_ch_2	N_20_WHOLE	539.55	71.254	36.064		93	U2OSsiPREP LMNB LAP2a.lei - Series008_L_ch_2	N_3_WHOLE	466.241	52.937	41.729			93	U2OSsiLUC SUN2 LMNA.lei - Series014_L_ch_3	N_13_WHOLE	282.642	45.7	114.69	63.512			93	U2OSsiPREP SUN2 LMNA.lei - Series010_L_ch_3	N_9_WHOLE	593.614	42.059	27.133	28.443
94	U2OSsiLUC LMNB LAP2a.lei - Series014_L_ch_2	N_21_WHOLE	279.182	59.714	56.923		94	U2OSsiPREP LMNB LAP2a.lei - Series008_L_ch_2	N_4_WHOLE	762.291	58.705	42.104			94	U2OSsiLUC SUN2 LMNA.lei - Series014_L_ch_3	N_14_WHOLE	410.88	67.214	14.52	44.073			94	U2OSsiPREP SUN2 LMNA.lei - Series010_L_ch_3	N_10_WHOLE	818.949	40.303	20.731	26.695
95	U2OSsiLUC LMNB LAP2a.lei - Series014_L_ch_2	N_22_WHOLE	265.342	74.796	42.531		95	U2OSsiPREP LMNB LAP2a.lei - Series008_L_ch_2	N_5_WHOLE	318.324	58.041	45.789			95	U2OSsiLUC SUN2 LMNA.lei - Series014_L_ch_3	N_15_WHOLE	650.272	64.642	24.814	46.359			95	U2OSsiPREP SUN2 LMNA.lei - Series010_L_ch_3	N_11_WHOLE	964.487	38.311	19.9	25.168
96	U2OSsiLUC LMNB LAP2a.lei - Series014_L_ch_2	N_23_WHOLE	527.873	67.012	33.155		96	U2OSsiPREP LMNB LAP2a.lei - Series008_L_ch_2	N_6_WHOLE	193.33	60.639	36.291			96	U2OSsiLUC SUN2 LMNA.lei - Series014_L_ch_3	N_16_WHOLE	436.398	65.389	11.831	57.902			96	U2OSsiPREP SUN2 LMNA.lei - Series010_L_ch_3	N_12_WHOLE	208.684	42.662	34.54	30.493
97	U2OSsiLUC LMNB LAP2a.lei - Series014_L_ch_2	N_24_WHOLE	306.646	49.85	55.236		97	U2OSsiPREP LMNB LAP2a.lei - Series008_L_ch_2	N_7_WHOLE	476.405	58.303	36.733			97	U2OSsiLUC SUN2 LMNA.lei - Series014_L_ch_3	N_17_WHOLE	938.104	61.649	55.26	49.633			97	U2OSsiPREP SUN2 LMNA.lei - Series010_L_ch_3	N_13_WHOLE	157.432	45.571	46.172	22.386
98	U2OSsiLUC LMNB LAP2a.lei - Series014_L_ch_2	N_25_WHOLE	279.831	64.552	43.981		98	U2OSsiPREP LMNB LAP2a.lei - Series008_L_ch_2	N_8_WHOLE	326.542	66.4	45.375			98	U2OSsiLUC SUN2 LMNA.lei - Series014_L_ch_3	N_18_WHOLE	273.992	57.391	56.062	53.398			98	U2OSsiPREP SUN2 LMNA.lei - Series010_L_ch_3	N_14_WHOLE	579.341	44.208	47.031	20.235
99	U2OSsiLUC LMNB LAP2a.lei - Series014_L_ch_2	N_26_WHOLE	844.034	72.047	30.568		99	U2OSsiPREP LMNB LAP2a.lei - Series008_L_ch_2	N_9_WHOLE	377.793	64.281	59.188			99	U2OSsiLUC SUN2 LMNA.lei - Series014_L_ch_3	N_19_WHOLE	301.889	45.741	59.064	69.418			99	U2OSsiPREP SUN2 LMNA.lei - Series010_L_ch_3	N_15_WHOLE	349.032	32.404	2.742	33.95
100	U2OSsiLUC LMNB LAP2a.lei - Series014_L_ch_2	N_27_WHOLE	349.464	62.162	69.4		100	U2OSsiPREP LMNB LAP2a.lei - Series008_L_ch_2	N_10_WHOLE	495.651	65.15	58.627			100	U2OSsiLUC SUN2 LMNA.lei - Series014_L_ch_3	N_20_WHOLE	304.7	44.532	96.5	63.422			100	U2OSsiPREP SUN2 LMNA.lei - Series010_L_ch_3	N_16_WHOLE	124.562	46.212	15.875	31.582
101	U2OSsiLUC LMNB LAP2a.lei - Series014_L_ch_2	N_28_WHOLE	612.211	63.537	53.304		101	U2OSsiPREP LMNB LAP2a.lei - Series008_L_ch_2	N_11_WHOLE	286.102	62.497	69.119			101	U2OSsiLUC SUN2 LMNA.lei - Series014_L_ch_3	N_21_WHOLE	269.883	56.392	45.585	67.992			101	U2OSsiPREP SUN2 LMNA.lei - Series010_L_ch_3	N_17_WHOLE	284.156	45.784	15.736	30.935
102	U2OSsiLUC LMNB LAP2a.lei - Series014_L_ch_2	N_29_WHOLE	282.21	70.224	42.203		102	U2OSsiPREP LMNB LAP2a.lei - Series008_L_ch_2	N_12_WHOLE	398.554	65.555	40.389			102	U2OSsiLUC SUN2 LMNA.lei - Series014_L_ch_3	N_22_WHOLE	263.828	42.496	76.744	110.021			102	U2OSsiPREP SUN2 LMNA.lei - Series010_L_ch_3	N_18_WHOLE	520.953	41.842	10.615	24.582
103	U2OSsiLUC LMNB LAP2a.lei - Series014_L_ch_2	N_30_WHOLE	350.762	70.912	48.493		103	U2OSsiPREP LMNB LAP2a.lei - Series008_L_ch_2	N_13_WHOLE	327.623	70.662	52.75			103	U2OSsiLUC SUN2 LMNA.lei - Series014_L_ch_3	N_23_WHOLE	302.321	49.111	47.665	70.68			103	U2OSsiPREP SUN2 LMNA.lei - Series010_L_ch_3	N_19_WHOLE	755.371	39.283	8.819	22.159
104	U2OSsiLUC LMNB LAP2a.lei - Series014_L_ch_2	N_31_WHOLE	274.425	61.499	48.522		104	U2OSsiPREP LMNB LAP2a.lei - Series008_L_ch_2	N_14_WHOLE	158.513	59.16	66.738			104	U2OSsiLUC SUN2 LMNA.lei - Series014_L_ch_3	N_24_WHOLE	313.134	49.558	11.713	93.695			104	U2OSsiPREP SUN2 LMNA.lei - Series010_L_ch_3	N_20_WHOLE	275.506	47.885	16.634	28.026
105	U2OSsiLUC LMNB LAP2a.lei - Series014_L_ch_2	N_32_WHOLE	251.286	64.375	46.099		105	U2OSsiPREP LMNB LAP2a.lei - Series008_L_ch_2	N_15_WHOLE	390.985	68.841	57.994			105	U2OSsiLUC SUN2 LMNA.lei - Series014_L_ch_3	N_25_WHOLE	382.767	61.866	35.067	76.103			105	U2OSsiPREP SUN2 LMNA.lei - Series010_L_ch_3	N_21_WHOLE	248.042	35.678	3.376	28.11
106	U2OSsiLUC LMNB LAP2a.lei - Series014_L_ch_2	N_33_WHOLE	523.331	68.957	39.143		106	U2OSsiPREP LMNB LAP2a.lei - Series008_L_ch_2	N_16_WHOLE	87.582	60.783	96.691			106	U2OSsiLUC SUN2 LMNA.lei - Series014_L_ch_3	N_26_WHOLE	234.634	60.719	68.343	78.656			106	U2OSsiPREP SUN2 LMNA.lei - Series010_L_ch_3	N_22_WHOLE	351.194	34.172	3.402	25.428
107	U2OSsiLUC LMNB LAP2a.lei - Series014_L_ch_2	N_34_WHOLE	232.904	76.494	36.078		107	U2OSsiPREP LMNB LAP2a.lei - Series008_L_ch_2	N_17_WHOLE	275.506	60.822	46.92			107	U2OSsiLUC SUN2 LMNA.lei - Series014_L_ch_3	N_27_WHOLE	252.151	49.264	58.101	100.792			107	U2OSsiPREP SUN2 LMNA.lei - Series010_L_ch_3	N_23_WHOLE	214.955	36.473	2.195	24.976
108	U2OSsiLUC LMNB LAP2a.lei - Series014_L_ch_2	N_35_WHOLE	266.207	65.521	50.549		108	U2OSsiPREP LMNB LAP2a.lei - Series008_L_ch_2	N_18_WHOLE	387.957	70.994	43.853			108	U2OSsiLUC SUN2 LMNA.lei - Series014_L_ch_3	N_28_WHOLE	307.511	50.367	67.305	79.59			108	U2OSsiPREP SUN2 LMNA.lei - Series010_L_ch_3	N_24_WHOLE	381.47	38.777	7.327	23.836
109	U2OSsiLUC LMNB LAP2a.lei - Series014_L_ch_2	N_36_WHOLE	281.561	71.366	41.669		109	U2OSsiPREP LMNB LAP2a.lei - Series008_L_ch_2	N_19_WHOLE	302.321	70.073	59.192			109	U2OSsiLUC SUN2 LMNA.lei - Series014_L_ch_3	N_29_WHOLE	266.207	60.4	73.777	78.498			109	U2OSsiPREP SUN2 LMNA.lei - Series010_L_ch_3	N_25_WHOLE	398.77	49.494	41.282	23.209
110	U2OSsiLUC LMNB LAP2a.lei - Series014_L_ch_2	N_37_WHOLE	301.672	64.159	49.263		110	U2OSsiPREP LMNB LAP2a.lei - Series008_L_ch_2	N_20_WHOLE	340.382	72.099	67.715			110	U2OSsiLUC SUN2 LMNA.lei - Series014_L_ch_3	N_30_WHOLE	363.305	68.386	51.228	79.126			110	U2OSsiPREP SUN2 LMNA.lei - Series010_L_ch_3	N_26_WHOLE	717.743	48.208	26.037	20.569
111	U2OSsiLUC LMNB LAP2a.lei - Series014_L_ch_2	N_38_WHOLE	308.809	64.1	44.11		111	U2OSsiPREP LMNB LAP2a.lei - Series008_L_ch_2	N_21_WHOLE	248.474	62.215	60.305			111	U2OSsiLUC SUN2 LMNA.lei - Series014_L_ch_3	N_31_WHOLE	290.427	52.542	75.013	79.392			111	U2OSsiPREP SUN2 LMNA.lei - Series010_L_ch_3	N_27_WHOLE	230.309	38.789	2.494	19.534
112	U2OSsiLUC LMNB LAP2a.lei - Series014_L_ch_2	N_39_WHOLE	841.223	65.975	42.905		112	U2OSsiPREP LMNB LAP2a.lei - Series008_L_ch_2	N_22_WHOLE	225.335	55.743	58.239			112	U2OSsiLUC SUN2 LMNA.lei - Series014_L_ch_3	N_32_WHOLE	370.225	73.852	50.02	72.786			112	U2OSsiPREP SUN2 LMNA.lei - Series010_L_ch_3	N_28_WHOLE	453.049	45.359	69.228	28.051
113	U2OSsiLUC LMNB LAP2a.lei - Series014_L_ch_2	N_40_WHOLE	363.088	75.526	47.322		113	U2OSsiPREP LMNB LAP2a.lei - Series008_L_ch_2	N_23_WHOLE	440.29	76.402	37.558			113	U2OSsiLUC SUN2 LMNA.lei - Series014_L_ch_3	N_33_WHOLE	385.795	67.926	57.858	76.104			113	U2OSsiPREP SUN2 LMNA.lei - Series010_L_ch_3	N_29_WHOLE	724.879	43.465	44.088	26.005
114	U2OSsiLUC LMNB LAP2a.lei - Series014_L_ch_2	N_41_WHOLE	306.214	63.655	50.54		114	U2OSsiPREP LMNB LAP2a.lei - Series008_L_ch_2	N_24_WHOLE	366.116	80.337	55.205			114	U2OSsiLUC SUN2 LMNA.lei - Series014_L_ch_3	N_34_WHOLE	293.455	59.826	106.859	62.288			114	U2OSsiPREP SUN2 LMNA.lei - Series010_L_ch_3	N_30_WHOLE	999.304	42.638	33.681	28.313
115	U2OSsiLUC LMNB LAP2a.lei - Series014_L_ch_2	N_42_WHOLE	312.269	72.577	55.803		115	U2OSsiPREP LMNB LAP2a.lei - Series008_L_ch_2	N_25_WHOLE	312.701	58.42	50.73			115	U2OSsiLUC SUN2 LMNA.lei - Series014_L_ch_3	N_35_WHOLE	358.979	62.481	44.59	73.119			115	U2OSsiPREP SUN2 LMNA.lei - Series010_L_ch_3	N_31_WHOLE	1103.32	41.428	32.52	26.84
116	U2OSsiLUC LMNB LAP2a.lei - Series014_L_ch_2	N_43_WHOLE	787.592	78.016	34.502		116	U2OSsiPREP LMNB LAP2a.lei - Series008_L_ch_2	N_26_WHOLE	323.73	56.977	58.637			116	U2OSsiLUC SUN2 LMNA.lei - Series014_L_ch_3	N_36_WHOLE	307.944	55.484	114.773	62.483			116	U2OSsiPREP SUN2 LMNA.lei - Series010_L_ch_3	N_32_WHOLE	1481.12	42.65	27.267	23.422
117	U2OSsiLUC LMNB LAP2a.lei - Series016_L_ch_2	N_1_WHOLE	267.072	71.219	40.825		117	U2OSsiPREP LMNB LAP2a.lei - Series008_L_ch_2	N_27_WHOLE	236.148	56.844	55.502			117	U2OSsiLUC SUN2 LMNA.lei - Series014_L_ch_3	N_37_WHOLE	324.379	61.793	48.743	83.294			117	U2OSsiPREP SUN2 LMNA.lei - Series010_L_ch_3	N_33_WHOLE	1686.34	43.363	27.869	23.93
118	U2OSsiLUC LMNB LAP2a.lei - Series016_L_ch_2	N_2_WHOLE	299.942	69.439	45.952		118	U2OSsiPREP LMNB LAP2a.lei - Series008_L_ch_2	N_28_WHOLE	273.992	55.931	58.71			118	U2OSsiLUC SUN2 LMNA.lei - Series014_L_ch_3	N_38_WHOLE	290.644	66.525	115.687	64.847			118	U2OSsiPREP SUN2 LMNA.lei - Series010_L_ch_3	N_34_WHOLE	368.062	37.171	4.608	34.92
119	U2OSsiLUC LMNB LAP2a.lei - Series016_L_ch_2	N_3_WHOLE	346.004	61.462	37.836		119	U2OSsiPREP LMNB LAP2a.lei - Series008_L_ch_2	N_29_WHOLE	504.301	58.155	57.128			119	U2OSsiLUC SUN2 LMNA.lei - Series016_L_ch_3	N_1_WHOLE	297.78	43.323	83.652	76.4			119	U2OSsiPREP SUN2 LMNA.lei - Series010_L_ch_3	N_35_WHOLE	405.041	48.918	26.446	28.32
120	U2OSsiLUC LMNB LAP2a.lei - Series016_L_ch_2	N_4_WHOLE	255.178	71.544	55.381		120	U2OSsiPREP LMNB LAP2a.lei - Series008_L_ch_2	N_30_WHOLE	625.835	58.065	53.973			120	U2OSsiLUC SUN2 LMNA.lei - Series016_L_ch_3	N_2_WHOLE	613.076	47.219	65.319	58.089			120	U2OSsiPREP SUN2 LMNA.lei - Series010_L_ch_3	N_36_WHOLE	751.694	49.767	20.597	22.615
121	U2OSsiLUC LMNB LAP2a.lei - Series016_L_ch_2	N_5_WHOLE	179.49	66.158	51.801		121	U2OSsiPREP LMNB LAP2a.lei - Series008_L_ch_2	N_31_WHOLE	237.229	55.417	95.523			121	U2OSsiLUC SUN2 LMNA.lei - Series016_L_ch_3	N_3_WHOLE	211.711	48.148	154.444	48.403			121	U2OSsiPREP SUN2 LMNA.lei - Series010_L_ch_3	N_37_WHOLE	289.562	51.509	5.416	41.091
122	U2OSsiLUC LMNB LAP2a.lei - Series016_L_ch_2	N_6_WHOLE	413.691	71.571	42		122	U2OSsiPREP LMNB LAP2a.lei - Series008_L_ch_2	N_32_WHOLE	427.748	76.743	57.411			122	U2OSsiLUC SUN2 LMNA.lei - Series016_L_ch_3	N_4_WHOLE	173.651	37.998	70.289	73.293			122	U2OSsiPREP SUN2 LMNA.lei - Series010_L_ch_3	N_38_WHOLE	228.363	51.052	120.327	27.143
123	U2OSsiLUC LMNB LAP2a.lei - Series016_L_ch_2	N_7_WHOLE	132.995	64.964	46.607		123	U2OSsiPREP LMNB LAP2a.lei - Series008_L_ch_2	N_33_WHOLE	159.378	62.134	72.562			123	U2OSsiLUC SUN2 LMNA.lei - Series016_L_ch_3	N_5_WHOLE	374.766	46.833	78.21	60.306			123	U2OSsiPREP SUN2 LMNA.lei - Series010_L_ch_3	N_39_WHOLE	262.315	52.144	118.721	30.472
124	U2OSsiLUC LMNB LAP2a.lei - Series016_L_ch_2	N_8_WHOLE	271.397	71.195	37.462		124	U2OSsiPREP LMNB LAP2a.lei - Series010_L_ch_2	N_1_WHOLE	170.191	44.024	54.848			124	U2OSsiLUC SUN2 LMNA.lei - Series016_L_ch_3	N_6_WHOLE	126.94	44.022	64.204	61.366			124	U2OSsiPREP SUN2 LMNA.lei - Series010_L_ch_3	N_40_WHOLE	486.136	55.248	34.094	22.464
125	U2OSsiLUC LMNB LAP2a.lei - Series016_L_ch_2	N_9_WHOLE	310.539	71.295	41.971		125	U2OSsiPREP LMNB LAP2a.lei - Series010_L_ch_2	N_2_WHOLE	192.465	43.821	50.235			125	U2OSsiLUC SUN2 LMNA.lei - Series016_L_ch_3	N_7_WHOLE	177.76	37.752	166.977	61.439			125	U2OSsiPREP SUN2 LMNA.lei - Series010_L_ch_3	N_41_WHOLE	479.865	56.877	14.406	23.051
126	U2OSsiLUC LMNB LAP2a.lei - Series016_L_ch_2	N_10_WHOLE	261.882	41.123	44.281		126	U2OSsiPREP LMNB LAP2a.lei - Series010_L_ch_2	N_3_WHOLE	223.173	42.944	46.083			126	U2OSsiLUC SUN2 LMNA.lei - Series016_L_ch_3	N_8_WHOLE	408.501	52.651	22.048	56.863			126	U2OSsiPREP SUN2 LMNA.lei - Series010_L_ch_3	N_42_WHOLE	901.99	55.489	9.551	20.599
127	U2OSsiLUC LMNB LAP2a.lei - Series016_L_ch_2	N_11_WHOLE	253.232	64.399	30.041		127	U2OSsiPREP LMNB LAP2a.lei - Series010_L_ch_2	N_4_WHOLE	89.312	23.993	87.874			127	U2OSsiLUC SUN2 LMNA.lei - Series016_L_ch_3	N_9_WHOLE	254.962	40.783	71.151	44.619			127	U2OSsiPREP SUN2 LMNA.lei - Series010_L_ch_3	N_43_WHOLE	278.101	45.298	17.351	28.781
128	U2OSsiLUC LMNB LAP2a.lei - Series016_L_ch_2	N_12_WHOLE	229.877	66.732	45.462		128	U2OSsiPREP LMNB LAP2a.lei - Series010_L_ch_2	N_5_WHOLE	498.895	35.774	29.393			128	U2OSsiLUC SUN2 LMNA.lei - Series016_L_ch_3	N_10_WHOLE	246.744	42.017	129.034	51.521			128	U2OSsiPREP SUN2 LMNA.lei - Series012_L_ch_3	N_1_WHOLE	236.148	35.872	7.155	28.951
129	U2OSsiLUC LMNB LAP2a.lei - Series016_L_ch_2	N_13_WHOLE	318.54	51.742	44.075		129	U2OSsiPREP LMNB LAP2a.lei - Series010_L_ch_2	N_6_WHOLE	399.202	53.575	55.33			129	U2OSsiLUC SUN2 LMNA.lei - Series016_L_ch_3	N_11_WHOLE	272.046	42.959	69.849	55.591			129	U2OSsiPREP SUN2 LMNA.lei - Series012_L_ch_3	N_2_WHOLE	237.878	43.106	10.049	60.762
130	U2OSsiLUC LMNB LAP2a.lei - Series016_L_ch_2	N_14_WHOLE	314.648	61.445	53.007		130	U2OSsiPREP LMNB LAP2a.lei - Series010_L_ch_2	N_7_WHOLE	429.91	56.083	34.787			130	U2OSsiLUC SUN2 LMNA.lei - Series016_L_ch_3	N_12_WHOLE	284.372	37.975	89.383	55.955			130	U2OSsiPREP SUN2 LMNA.lei - Series012_L_ch_3	N_3_WHOLE	394.229	43.179	33.843	36.302
131	U2OSsiLUC LMNB LAP2a.lei - Series016_L_ch_2	N_15_WHOLE	538.469	68.499	48.31		131	U2OSsiPREP LMNB LAP2a.lei - Series010_L_ch_2	N_8_WHOLE	418.665	36.865	77.788			131	U2OSsiLUC SUN2 LMNA.lei - Series016_L_ch_3	N_13_WHOLE	452.401	45.316	97.408	49.612			131	U2OSsiPREP SUN2 LMNA.lei - Series012_L_ch_3	N_4_WHOLE	282.642	34.472	2.585	50.899
132	U2OSsiLUC LMNB LAP2a.lei - Series016_L_ch_2	N_16_WHOLE	743.477	72.303	46.402		132	U2OSsiPREP LMNB LAP2a.lei - Series010_L_ch_2	N_9_WHOLE	342.76	44.478	50.729			132	U2OSsiLUC SUN2 LMNA.lei - Series016_L_ch_3	N_14_WHOLE	331.299	49.428	34.721	74.531			132	U2OSsiPREP SUN2 LMNA.lei - Series012_L_ch_3	N_5_WHOLE	382.118	48.813	74.288	29.645
133	U2OSsiLUC LMNB LAP2a.lei - Series016_L_ch_2	N_17_WHOLE	251.502	69.436	45.54		133	U2OSsiPREP LMNB LAP2a.lei - Series010_L_ch_2	N_10_WHOLE	330.65	52.649	42.68			133	U2OSsiLUC SUN2 LMNA.lei - Series016_L_ch_3	N_15_WHOLE	269.018	39.418	136.677	65.371			133	U2OSsiPREP SUN2 LMNA.lei - Series012_L_ch_3	N_6_WHOLE	588.207	46.275	51.068	29.175
134	U2OSsiLUC LMNB LAP2a.lei - Series016_L_ch_2	N_18_WHOLE	296.05	71.109	60.061		134	U2OSsiPREP LMNB LAP2a.lei - Series010_L_ch_2	N_11_WHOLE	431.857	43.111	43.49			134	U2OSsiLUC SUN2 LMNA.lei - Series016_L_ch_3	N_16_WHOLE	290.427	41.852	64.511	46.827			134	U2OSsiPREP SUN2 LMNA.lei - Series012_L_ch_3	N_7_WHOLE	665.193	45.105	47.278	32.238
135	U2OSsiLUC LMNB LAP2a.lei - Series016_L_ch_2	N_19_WHOLE	272.046	69.348	52.683		135	U2OSsiPREP LMNB LAP2a.lei - Series010_L_ch_2	N_12_WHOLE	483.541	41.412	42.005			135	U2OSsiLUC SUN2 LMNA.lei - Series016_L_ch_3	N_17_WHOLE	301.24	50.84	6.317	54.925			135	U2OSsiPREP SUN2 LMNA.lei - Series012_L_ch_3	N_8_WHOLE	880.581	45.092	49.81	30.91
136	U2OSsiLUC LMNB LAP2a.lei - Series016_L_ch_2	N_20_WHOLE	281.993	57.558	41.959		136	U2OSsiPREP LMNB LAP2a.lei - Series010_L_ch_2	N_13_WHOLE	122.399	28.187	40.512			136	U2OSsiLUC SUN2 LMNA.lei - Series016_L_ch_3	N_18_WHOLE	404.825	51.434	30.382	50.366			136	U2OSsiPREP SUN2 LMNA.lei - Series012_L_ch_3	N_9_WHOLE	199.169	31.814	14.706	55.453
137	U2OSsiLUC LMNB LAP2a.lei - Series016_L_ch_2	N_21_WHOLE	554.904	48.364	36.399		137	U2OSsiPREP LMNB LAP2a.lei - Series010_L_ch_2	N_14_WHOLE	395.31	50.7	44.403			137	U2OSsiLUC SUN2 LMNA.lei - Series016_L_ch_3	N_19_WHOLE	334.327	47.64	76.726	55.991			137	U2OSsiPREP SUN2 LMNA.lei - Series012_L_ch_3	N_10_WHOLE	291.076	38.111	5.222	50.21
138	U2OSsiLUC LMNB LAP2a.lei - Series016_L_ch_2	N_22_WHOLE	278.966	76.913	44.8		138	U2OSsiPREP LMNB LAP2a.lei - Series010_L_ch_2	N_15_WHOLE	558.364	43.089	45.677			138	U2OSsiLUC SUN2 LMNA.lei - Series016_L_ch_3	N_20_WHOLE	316.378	49.767	75.026	60.066			138	U2OSsiPREP SUN2 LMNA.lei - Series012_L_ch_3	N_11_WHOLE	333.894	40.644	59.187	52.3
139	U2OSsiLUC LMNB LAP2a.lei - Series016_L_ch_2	N_23_WHOLE	238.743	71.639	44.333		139	U2OSsiPREP LMNB LAP2a.lei - Series010_L_ch_2	N_16_WHOLE	578.692	44.919	48.746			139	U2OSsiLUC SUN2 LMNA.lei - Series016_L_ch_3	N_21_WHOLE	373.468	59.432	81.339	54.829			139	U2OSsiPREP SUN2 LMNA.lei - Series012_L_ch_3	N_12_WHOLE	939.185	47.16	22.383	37.26
140	U2OSsiLUC LMNB LAP2a.lei - Series016_L_ch_2	N_24_WHOLE	284.372	61.282	37.268		140	U2OSsiPREP LMNB LAP2a.lei - Series010_L_ch_2	N_17_WHOLE	323.514	44.59	75.228			140	U2OSsiLUC SUN2 LMNA.lei - Series016_L_ch_3	N_22_WHOLE	632.755	55.15	68.909	47.849			140	U2OSsiPREP SUN2 LMNA.lei - Series012_L_ch_3	N_13_WHOLE	1203.01	45.747	30.322	35.203
141	U2OSsiLUC LMNB LAP2a.lei - Series016_L_ch_2	N_25_WHOLE	259.287	67.605	50.073		141	U2OSsiPREP LMNB LAP2a.lei - Series010_L_ch_2	N_18_WHOLE	385.579	57.187	44.684			141	U2OSsiLUC SUN2 LMNA.lei - Series016_L_ch_3	N_23_WHOLE	440.074	60.544	43.168	58.248			141	U2OSsiPREP SUN2 LMNA.lei - Series012_L_ch_3	N_14_WHOLE	403.527	49.053	36.573	27.766
142	U2OSsiLUC LMNB LAP2a.lei - Series016_L_ch_2	N_26_WHOLE	496.732	69.103	43.815		142	U2OSsiPREP LMNB LAP2a.lei - Series010_L_ch_2	N_19_WHOLE	714.066	50.298	37.166			142	U2OSsiLUC SUN2 LMNA.lei - Series016_L_ch_3	N_24_WHOLE	429.262	61.859	48.081	48.731			142	U2OSsiPREP SUN2 LMNA.lei - Series012_L_ch_3	N_15_WHOLE	242.636	43.725	8.077	35.286
143	U2OSsiLUC LMNB LAP2a.lei - Series016_L_ch_2	N_27_WHOLE	344.058	75.426	48.013		143	U2OSsiPREP LMNB LAP2a.lei - Series010_L_ch_2	N_20_WHOLE	293.455	47.975	54.836			143	U2OSsiLUC SUN2 LMNA.lei - Series016_L_ch_3	N_25_WHOLE	648.109	60.289	47.027	45.11			143	U2OSsiPREP SUN2 LMNA.lei - Series012_L_ch_3	N_16_WHOLE	350.329	43.878	69.762	26.619
144	U2OSsiLUC LMNB LAP2a.lei - Series016_L_ch_2	N_28_WHOLE	258.206	66.497	41.013		144	U2OSsiPREP LMNB LAP2a.lei - Series010_L_ch_2	N_21_WHOLE	410.664	53.386	58.105			144	U2OSsiLUC SUN2 LMNA.lei - Series016_L_ch_3	N_26_WHOLE	405.258	61.605	43.449	62.122			144	U2OSsiPREP SUN2 LMNA.lei - Series012_L_ch_3	N_17_WHOLE	301.456	37.496	10.61	40.05
145	U2OSsiLUC LMNB LAP2a.lei - Series016_L_ch_2	N_29_WHOLE	288.481	63.142	38.765		145	U2OSsiPREP LMNB LAP2a.lei - Series010_L_ch_2	N_22_WHOLE	247.393	46.429	52.571			145	U2OSsiLUC SUN2 LMNA.lei - Series016_L_ch_3	N_27_WHOLE	396.607	65.322	88.345	53.294			145	U2OSsiPREP SUN2 LMNA.lei - Series012_L_ch_3	N_18_WHOLE	233.337	38.375	6.919	28.047
146	U2OSsiLUC LMNB LAP2a.lei - Series016_L_ch_2	N_30_WHOLE	300.159	80.624	57.499		146	U2OSsiPREP LMNB LAP2a.lei - Series010_L_ch_2	N_23_WHOLE	303.403	48.588	49.448			146	U2OSsiLUC SUN2 LMNA.lei - Series016_L_ch_3	N_28_WHOLE	417.584	64.714	75.307	40.512			146	U2OSsiPREP SUN2 LMNA.lei - Series012_L_ch_3	N_19_WHOLE	449.373	49.709	13.086	40.859
147	U2OSsiLUC LMNB LAP2a.lei - Series016_L_ch_2	N_31_WHOLE	596.209	74.346	46.309		147	U2OSsiPREP LMNB LAP2a.lei - Series010_L_ch_2	N_24_WHOLE	307.295	38.417	48.276			147	U2OSsiLUC SUN2 LMNA.lei - Series016_L_ch_3	N_29_WHOLE	722.5	57.987	56.44	35.594			147	U2OSsiPREP SUN2 LMNA.lei - Series012_L_ch_3	N_20_WHOLE	232.472	43.392	5.55	38.093
148	U2OSsiLUC LMNB LAP2a.lei - Series016_L_ch_2	N_32_WHOLE	285.237	53.323	30.907		148	U2OSsiPREP LMNB LAP2a.lei - Series010_L_ch_2	N_25_WHOLE	330.218	47.897	44.641			148	U2OSsiLUC SUN2 LMNA.lei - Series016_L_ch_3	N_30_WHOLE	448.076	66.224	41.879	46.154			148	U2OSsiPREP SUN2 LMNA.lei - Series012_L_ch_3	N_21_WHOLE	371.955	50.269	8.224	34.403
149	U2OSsiLUC LMNB LAP2a.lei - Series016_L_ch_2	N_33_WHOLE	281.128	69.875	47.307		149	U2OSsiPREP LMNB LAP2a.lei - Series010_L_ch_2	N_26_WHOLE	259.287	49.065	51.123			149	U2OSsiLUC SUN2 LMNA.lei - Series016_L_ch_3	N_31_WHOLE	743.909	59.664	40.758	40.838			149	U2OSsiPREP SUN2 LMNA.lei - Series012_L_ch_3	N_22_WHOLE	428.829	49.595	79.27	29.341
150	U2OSsiLUC LMNB LAP2a.lei - Series016_L_ch_2	N_34_WHOLE	286.751	68.057	47.762		150	U2OSsiPREP LMNB LAP2a.lei - Series010_L_ch_2	N_27_WHOLE	676.222	54.962	42.432			150	U2OSsiLUC SUN2 LMNA.lei - Series016_L_ch_3	N_32_WHOLE	312.701	50.664	82.521	81.686			150	U2OSsiPREP SUN2 LMNA.lei - Series012_L_ch_3	N_23_WHOLE	221.443	46.514	7.046	33.94
151	U2OSsiLUC LMNB LAP2a.lei - Series016_L_ch_2	N_35_WHOLE	274.857	73.572	40.317		151	U2OSsiPREP LMNB LAP2a.lei - Series010_L_ch_2	N_28_WHOLE	245.879	51.568	44.504			151	U2OSsiLUC SUN2 LMNA.lei - Series016_L_ch_3	N_33_WHOLE	390.769	54.836	32.261	53.084			151	U2OSsiPREP SUN2 LMNA.lei - Series012_L_ch_3	N_24_WHOLE	459.753	45.417	34.048	29.316
152	U2OSsiLUC LMNB LAP2a.lei - Series016_L_ch_2	N_36_WHOLE	299.077	68.107	39.217		152	U2OSsiPREP LMNB LAP2a.lei - Series010_L_ch_2	N_29_WHOLE	284.372	49.957	60.719			152	U2OSsiLUC SUN2 LMNA.lei - Series016_L_ch_3	N_34_WHOLE	469.268	73.151	54.529	44.557			152	U2OSsiPREP SUN2 LMNA.lei - Series012_L_ch_3	N_25_WHOLE	644	45.032	26.241	31.613
153	U2OSsiLUC LMNB LAP2a.lei - Series016_L_ch_2	N_37_WHOLE	266.856	76.237	72.075		153	U2OSsiPREP LMNB LAP2a.lei - Series010_L_ch_2	N_30_WHOLE	382.767	65.184	35.155			153	U2OSsiLUC SUN2 LMNA.lei - Series016_L_ch_3	N_35_WHOLE	450.454	66.556	48.362	36.289			153	U2OSsiPREP SUN2 LMNA.lei - Series012_L_ch_3	N_26_WHOLE	904.152	42.998	34.285	33.446
154	U2OSsiLUC LMNB LAP2a.lei - Series016_L_ch_2	N_38_WHOLE	259.936	75.765	48.74		154	U2OSsiPREP LMNB LAP2a.lei - Series010_L_ch_2	N_31_WHOLE	286.102	38.531	75.457			154	U2OSsiLUC SUN2 LMNA.lei - Series016_L_ch_3	N_36_WHOLE	393.147	70.77	42.84	58.799			154	U2OSsiPREP SUN2 LMNA.lei - Series012_L_ch_3	N_27_WHOLE	619.348	46.199	8.455	28.199
155	U2OSsiLUC LMNB LAP2a.lei - Series016_L_ch_2	N_39_WHOLE	297.347	68.967	53.042		155	U2OSsiPREP LMNB LAP2a.lei - Series010_L_ch_2	N_32_WHOLE	580.638	48.739	46.383			155	U2OSsiLUC SUN2 LMNA.lei - Series016_L_ch_3	N_37_WHOLE	672.762	67.116	44.024	47.48			155	U2OSsiPREP SUN2 LMNA.lei - Series012_L_ch_3	N_28_WHOLE	247.393	59.645	59.621	32.808
156	U2OSsiLUC LMNB LAP2a.lei - Series016_L_ch_2	N_40_WHOLE	344.491	80.241	41.773		156	U2OSsiPREP LMNB LAP2a.lei - Series010_L_ch_2	N_33_WHOLE	367.413	51.45	72.952			156	U2OSsiLUC SUN2 LMNA.lei - Series016_L_ch_3	N_38_WHOLE	306.863	55.892	67.922	45			156	U2OSsiPREP SUN2 LMNA.lei - Series012_L_ch_3	N_29_WHOLE	223.389	36.404	91.072	56.937
157	U2OSsiLUC LMNB LAP2a.lei - Series016_L_ch_2	N_41_WHOLE	300.159	73.963	40.139		157	U2OSsiPREP LMNB LAP2a.lei - Series010_L_ch_2	N_34_WHOLE	293.671	53.868	42.66			157	U2OSsiLUC SUN2 LMNA.lei - Series016_L_ch_3	N_39_WHOLE	306.646	57.725	74.708	74.963			157	U2OSsiPREP SUN2 LMNA.lei - Series012_L_ch_3	N_30_WHOLE	154.188	40.525	77.003	42.046
158	U2OSsiLUC LMNB LAP2a.lei - Series016_L_ch_2	N_42_WHOLE	262.747	86.707	35.188		158	U2OSsiPREP LMNB LAP2a.lei - Series010_L_ch_2	N_35_WHOLE	521.169	42.239	74.835			158	U2OSsiLUC SUN2 LMNA.lei - Series016_L_ch_3	N_40_WHOLE	308.593	59.79	84.525	54.202			158	U2OSsiPREP SUN2 LMNA.lei - Series012_L_ch_3	N_31_WHOLE	404.393	53.419	7.187	48.691
159	U2OSsiLUC LMNB LAP2a.lei - Series016_L_ch_2	N_43_WHOLE	330.218	66.819	50.483		159	U2OSsiPREP LMNB LAP2a.lei - Series010_L_ch_2	N_36_WHOLE	380.172	55.518	47.755			159	U2OSsiLUC SUN2 LMNA.lei - Series016_L_ch_3	N_41_WHOLE	301.672	66.361	37.755	49.894			159	U2OSsiPREP SUN2 LMNA.lei - Series012_L_ch_3	N_32_WHOLE	304.268	46.828	7.633	36.964
160	U2OSsiLUC LMNB LAP2a.lei - Series016_L_ch_2	N_44_WHOLE	339.084	76.837	50.145		160	U2OSsiPREP LMNB LAP2a.lei - Series012_L_ch_2	N_1_WHOLE	299.51	42.225	59.027			160	U2OSsiLUC SUN2 LMNA.lei - Series019_L_ch_3	N_1_WHOLE	383.416	40.561	106.546	49.906			160	U2OSsiPREP SUN2 LMNA.lei - Series012_L_ch_3	N_33_WHOLE	511.87	44.993	31.695	29.539
161	U2OSsiLUC LMNB LAP2a.lei - Series018_L_ch_2	N_1_WHOLE	225.552	49.642	38.181		161	U2OSsiPREP LMNB LAP2a.lei - Series012_L_ch_2	N_2_WHOLE	398.337	37.857	51.147			161	U2OSsiLUC SUN2 LMNA.lei - Series019_L_ch_3	N_2_WHOLE	244.798	35.466	105.997	99.427			161	U2OSsiPREP SUN2 LMNA.lei - Series012_L_ch_3	N_34_WHOLE	870.633	44.681	21.796	27.821
162	U2OSsiLUC LMNB LAP2a.lei - Series018_L_ch_2	N_2_WHOLE	304.268	51.981	34.677		162	U2OSsiPREP LMNB LAP2a.lei - Series012_L_ch_2	N_3_WHOLE	419.098	47.818	50.805			162	U2OSsiLUC SUN2 LMNA.lei - Series019_L_ch_3	N_3_WHOLE	414.34	46.104	63.57	51.253			162	U2OSsiPREP SUN2 LMNA.lei - Series012_L_ch_3	N_35_WHOLE	346.437	48.195	4.55	38.381
163	U2OSsiLUC LMNB LAP2a.lei - Series018_L_ch_2	N_3_WHOLE	201.547	41.409	61.828		163	U2OSsiPREP LMNB LAP2a.lei - Series012_L_ch_2	N_4_WHOLE	511.221	47.725	51.594			163	U2OSsiLUC SUN2 LMNA.lei - Series019_L_ch_3	N_4_WHOLE	283.94	36.986	55.305	109.874			163	U2OSsiPREP SUN2 LMNA.lei - Series012_L_ch_3	N_36_WHOLE	218.848	44.807	8.117	34.458
164	U2OSsiLUC LMNB LAP2a.lei - Series018_L_ch_2	N_4_WHOLE	277.668	53.835	46.65		164	U2OSsiPREP LMNB LAP2a.lei - Series012_L_ch_2	N_5_WHOLE	220.794	31.948	47.11			164	U2OSsiLUC SUN2 LMNA.lei - Series019_L_ch_3	N_5_WHOLE	274.641	30.067	37.402	97.856			164	U2OSsiPREP SUN2 LMNA.lei - Series012_L_ch_3	N_37_WHOLE	479	58.146	3.714	29.497
165	U2OSsiLUC LMNB LAP2a.lei - Series018_L_ch_2	N_5_WHOLE	295.617	49.932	43.726		165	U2OSsiPREP LMNB LAP2a.lei - Series012_L_ch_2	N_6_WHOLE	293.239	38.158	51.956			165	U2OSsiLUC SUN2 LMNA.lei - Series019_L_ch_3	N_6_WHOLE	719.256	47.422	55.364	56.43			165	U2OSsiPREP SUN2 LMNA.lei - Series012_L_ch_3	N_38_WHOLE	466.025	54.826	3.943	39.46
166	U2OSsiLUC LMNB LAP2a.lei - Series018_L_ch_2	N_6_WHOLE	432.505	88.609	36.638		166	U2OSsiPREP LMNB LAP2a.lei - Series012_L_ch_2	N_7_WHOLE	354.006	26.679	87.271			166	U2OSsiLUC SUN2 LMNA.lei - Series019_L_ch_3	N_7_WHOLE	317.459	54.213	103.357	67.285			166	U2OSsiPREP SUN2 LMNA.lei - Series012_L_ch_3	N_39_WHOLE	347.951	52.786	3.74	50.761
167	U2OSsiLUC LMNB LAP2a.lei - Series018_L_ch_2	N_7_WHOLE	539.118	60.814	30.803		167	U2OSsiPREP LMNB LAP2a.lei - Series012_L_ch_2	N_8_WHOLE	155.918	32.882	55.764			167	U2OSsiLUC SUN2 LMNA.lei - Series019_L_ch_3	N_8_WHOLE	291.509	32.818	64.052	71.968			167	U2OSsiPREP SUN2 LMNA.lei - Series012_L_ch_3	N_40_WHOLE	757.749	61.06	5.363	37.148
168	U2OSsiLUC LMNB LAP2a.lei - Series018_L_ch_2	N_8_WHOLE	727.69	58.851	30.063		168	U2OSsiPREP LMNB LAP2a.lei - Series012_L_ch_2	N_9_WHOLE	472.728	45.554	64.22			168	U2OSsiLUC SUN2 LMNA.lei - Series019_L_ch_3	N_9_WHOLE	292.806	32.448	20.948	89.199			168	U2OSsiPREP SUN2 LMNA.lei - Series012_L_ch_3	N_41_WHOLE	266.856	55.018	21.398	34.087
169	U2OSsiLUC LMNB LAP2a.lei - Series018_L_ch_2	N_9_WHOLE	964.271	59.96	29.153		169	U2OSsiPREP LMNB LAP2a.lei - Series012_L_ch_2	N_10_WHOLE	252.367	32.326	43.586			169	U2OSsiLUC SUN2 LMNA.lei - Series019_L_ch_3	N_10_WHOLE	270.748	32.364	38.659	92.468			169	U2OSsiPREP SUN2 LMNA.lei - Series012_L_ch_3	N_42_WHOLE	435.965	51.801	3.244	34.87
170	U2OSsiLUC LMNB LAP2a.lei - Series018_L_ch_2	N_10_WHOLE	261.882	47.657	27.795		170	U2OSsiPREP LMNB LAP2a.lei - Series012_L_ch_2	N_11_WHOLE	132.995	31.753	69.45			170	U2OSsiLUC SUN2 LMNA.lei - Series019_L_ch_3	N_11_WHOLE	329.569	58.76	58.356	85.24			170	U2OSsiPREP SUN2 LMNA.lei - Series012_L_ch_3	N_43_WHOLE	457.374	52.789	9.214	32.941
171	U2OSsiLUC LMNB LAP2a.lei - Series018_L_ch_2	N_11_WHOLE	278.533	64.431	31.159		171	U2OSsiPREP LMNB LAP2a.lei - Series012_L_ch_2	N_12_WHOLE	283.291	46.624	58.572			171	U2OSsiLUC SUN2 LMNA.lei - Series019_L_ch_3	N_12_WHOLE	351.627	54.039	89.633	55.943			171	U2OSsiPREP SUN2 LMNA.lei - Series012_L_ch_3	N_44_WHOLE	189.654	56.798	5.489	31.231
172	U2OSsiLUC LMNB LAP2a.lei - Series018_L_ch_2	N_12_WHOLE	525.71	63.005	29.622		172	U2OSsiPREP LMNB LAP2a.lei - Series012_L_ch_2	N_13_WHOLE	379.956	26.433	82.637			172	U2OSsiLUC SUN2 LMNA.lei - Series019_L_ch_3	N_13_WHOLE	293.455	45.616	65.499	93.104			172	U2OSsiPREP SUN2 LMNA.lei - Series014_L_ch_3	N_1_WHOLE	532.198	60.703	4.316	35.62
173	U2OSsiLUC LMNB LAP2a.lei - Series018_L_ch_2	N_13_WHOLE	339.517	92.571	45.995		173	U2OSsiPREP LMNB LAP2a.lei - Series012_L_ch_2	N_14_WHOLE	219.929	35.221	41.544			173	U2OSsiLUC SUN2 LMNA.lei - Series019_L_ch_3	N_14_WHOLE	807.488	48.641	72.431	61.121			173	U2OSsiPREP SUN2 LMNA.lei - Series014_L_ch_3	N_2_WHOLE	640.757	57.122	4.276	34.039
174	U2OSsiLUC LMNB LAP2a.lei - Series018_L_ch_2	N_14_WHOLE	300.375	65.415	43.335		174	U2OSsiPREP LMNB LAP2a.lei - Series012_L_ch_2	N_15_WHOLE	458.672	52.511	49.045			174	U2OSsiLUC SUN2 LMNA.lei - Series019_L_ch_3	N_15_WHOLE	289.562	47.576	59.594	87.219			174	U2OSsiPREP SUN2 LMNA.lei - Series014_L_ch_3	N_3_WHOLE	1074.99	56.979	18.358	29.897
175	U2OSsiLUC LMNB LAP2a.lei - Series018_L_ch_2	N_15_WHOLE	235.715	75.877	44.706		175	U2OSsiPREP LMNB LAP2a.lei - Series012_L_ch_2	N_16_WHOLE	184.247	37.535	51.385			175	U2OSsiLUC SUN2 LMNA.lei - Series019_L_ch_3	N_16_WHOLE	318.973	52.466	57.79	61.372			175	U2OSsiPREP SUN2 LMNA.lei - Series014_L_ch_3	N_4_WHOLE	1273.3	54.311	15.986	28.601
176	U2OSsiLUC LMNB LAP2a.lei - Series018_L_ch_2	N_16_WHOLE	263.396	63.134	47.983		176	U2OSsiPREP LMNB LAP2a.lei - Series012_L_ch_2	N_17_WHOLE	387.309	38.541	42.063			176	U2OSsiLUC SUN2 LMNA.lei - Series019_L_ch_3	N_17_WHOLE	416.935	42.867	85.46	52.187			176	U2OSsiPREP SUN2 LMNA.lei - Series014_L_ch_3	N_5_WHOLE	414.124	52.586	4.092	48.308
177	U2OSsiLUC LMNB LAP2a.lei - Series018_L_ch_2	N_17_WHOLE	446.994	85.723	41.056		177	U2OSsiPREP LMNB LAP2a.lei - Series012_L_ch_2	N_18_WHOLE	226.633	40.341	40.787			177	U2OSsiLUC SUN2 LMNA.lei - Series019_L_ch_3	N_18_WHOLE	449.157	50.623	82.306	46.87			177	U2OSsiPREP SUN2 LMNA.lei - Series014_L_ch_3	N_6_WHOLE	519.655	63.862	68.721	26.479
178	U2OSsiLUC LMNB LAP2a.lei - Series018_L_ch_2	N_18_WHOLE	246.312	76.06	43.252		178	U2OSsiPREP LMNB LAP2a.lei - Series012_L_ch_2	N_19_WHOLE	442.669	44.771	38.184			178	U2OSsiLUC SUN2 LMNA.lei - Series019_L_ch_3	N_19_WHOLE	496.516	55.064	84.956	48.119			178	U2OSsiPREP SUN2 LMNA.lei - Series014_L_ch_3	N_7_WHOLE	791.701	54.273	46.361	24.697
179	U2OSsiLUC LMNB LAP2a.lei - Series018_L_ch_2	N_19_WHOLE	250.421	81.39	44.735		179	U2OSsiPREP LMNB LAP2a.lei - Series012_L_ch_2	N_20_WHOLE	260.368	42.502	49.837			179	U2OSsiLUC SUN2 LMNA.lei - Series019_L_ch_3	N_20_WHOLE	291.725	48.566	67.852	66.121			179	U2OSsiPREP SUN2 LMNA.lei - Series014_L_ch_3	N_8_WHOLE	327.839	34.627	10.542	64.042
180	U2OSsiLUC LMNB LAP2a.lei - Series018_L_ch_2	N_20_WHOLE	435.1	82.452	31.869		180	U2OSsiPREP LMNB LAP2a.lei - Series012_L_ch_2	N_21_WHOLE	402.879	64.897	42.879			180	U2OSsiLUC SUN2 LMNA.lei - Series019_L_ch_3	N_21_WHOLE	346.653	41.397	80.536	101.239			180	U2OSsiPREP SUN2 LMNA.lei - Series014_L_ch_3	N_9_WHOLE	323.298	43.845	6.912	33.977
181	U2OSsiLUC LMNB LAP2a.lei - Series018_L_ch_2	N_21_WHOLE	277.02	69.51	43.244		181	U2OSsiPREP LMNB LAP2a.lei - Series012_L_ch_2	N_22_WHOLE	647.677	55.843	43.718			181	U2OSsiLUC SUN2 LMNA.lei - Series019_L_ch_3	N_22_WHOLE	851.603	48.611	83.764	58.094			181	U2OSsiPREP SUN2 LMNA.lei - Series014_L_ch_3	N_10_WHOLE	165.433	42.925	4.188	36.42
182	U2OSsiLUC LMNB LAP2a.lei - Series018_L_ch_2	N_22_WHOLE	350.978	70.85	44.802		182	U2OSsiPREP LMNB LAP2a.lei - Series012_L_ch_2	N_23_WHOLE	417.368	56.196	62.923			182	U2OSsiLUC SUN2 LMNA.lei - Series019_L_ch_3	N_23_WHOLE	262.098	51.468	57.03	66.998			182	U2OSsiPREP SUN2 LMNA.lei - Series014_L_ch_3	N_11_WHOLE	325.46	45.871	13.045	41.974
183	U2OSsiLUC LMNB LAP2a.lei - Series018_L_ch_2	N_23_WHOLE	268.586	66.87	66.553		183	U2OSsiPREP LMNB LAP2a.lei - Series012_L_ch_2	N_24_WHOLE	506.248	46.129	33.298			183	U2OSsiLUC SUN2 LMNA.lei - Series019_L_ch_3	N_24_WHOLE	270.748	53.167	84.656	60.693			183	U2OSsiPREP SUN2 LMNA.lei - Series014_L_ch_3	N_12_WHOLE	556.418	45.127	9.195	34.309
184	U2OSsiLUC LMNB LAP2a.lei - Series018_L_ch_2	N_24_WHOLE	446.994	87.125	31.393		184	U2OSsiPREP LMNB LAP2a.lei - Series012_L_ch_2	N_25_WHOLE	414.34	55.218	65.063			184	U2OSsiLUC SUN2 LMNA.lei - Series019_L_ch_3	N_25_WHOLE	325.028	44.519	73.89	93.329			184	U2OSsiPREP SUN2 LMNA.lei - Series014_L_ch_3	N_13_WHOLE	324.163	46.764	3.767	32.735
185	U2OSsiLUC LMNB LAP2a.lei - Series018_L_ch_2	N_25_WHOLE	356.817	62.357	57.311		185	U2OSsiPREP LMNB LAP2a.lei - Series012_L_ch_2	N_26_WHOLE	361.358	52.006	52.794			185	U2OSsiLUC SUN2 LMNA.lei - Series019_L_ch_3	N_26_WHOLE	297.564	46.374	48.281	63.969			185	U2OSsiPREP SUN2 LMNA.lei - Series014_L_ch_3	N_14_WHOLE	329.353	49.72	47.953	31.793
186	U2OSsiLUC LMNB LAP2a.lei - Series018_L_ch_2	N_26_WHOLE	303.619	65.016	42.232		186	U2OSsiPREP LMNB LAP2a.lei - Series012_L_ch_2	N_27_WHOLE	260.801	47.638	62.154			186	U2OSsiLUC SUN2 LMNA.lei - Series019_L_ch_3	N_27_WHOLE	599.669	47.929	47.405	51.569			186	U2OSsiPREP SUN2 LMNA.lei - Series014_L_ch_3	N_15_WHOLE	348.816	40.266	5.704	44.151
187	U2OSsiLUC LMNB LAP2a.lei - Series018_L_ch_2	N_27_WHOLE	277.668	65.712	54.035		187	U2OSsiPREP LMNB LAP2a.lei - Series012_L_ch_2	N_28_WHOLE	481.595	43.257	73.78			187	U2OSsiLUC SUN2 LMNA.lei - Series019_L_ch_3	N_28_WHOLE	1007.09	57.579	51.846	41.337			187	U2OSsiPREP SUN2 LMNA.lei - Series014_L_ch_3	N_16_WHOLE	311.836	62.305	94.748	32.956
188	U2OSsiLUC LMNB LAP2a.lei - Series018_L_ch_2	N_28_WHOLE	352.924	83.706	47.884		188	U2OSsiPREP LMNB LAP2a.lei - Series012_L_ch_2	N_29_WHOLE	224.038	54.415	63.421			188	U2OSsiLUC SUN2 LMNA.lei - Series019_L_ch_3	N_29_WHOLE	254.097	58.301	75.746	50.409			188	U2OSsiPREP SUN2 LMNA.lei - Series014_L_ch_3	N_17_WHOLE	163.92	54.273	16.207	35.511
189	U2OSsiLUC LMNB LAP2a.lei - Series018_L_ch_2	N_29_WHOLE	282.426	79.346	45.843		189	U2OSsiPREP LMNB LAP2a.lei - Series012_L_ch_2	N_30_WHOLE	245.231	58.279	52.319			189	U2OSsiLUC SUN2 LMNA.lei - Series019_L_ch_3	N_30_WHOLE	292.374	52.777	41.973	59.906			189	U2OSsiPREP SUN2 LMNA.lei - Series014_L_ch_3	N_18_WHOLE	463.429	51.296	76.657	46.306
190	U2OSsiLUC LMNB LAP2a.lei - Series018_L_ch_2	N_30_WHOLE	375.415	83.048	53.331		190	U2OSsiPREP LMNB LAP2a.lei - Series012_L_ch_2	N_31_WHOLE	434.884	63.629	61.781			190	U2OSsiLUC SUN2 LMNA.lei - Series019_L_ch_3	N_31_WHOLE	290.211	54.698	44.209	58.497			190	U2OSsiPREP SUN2 LMNA.lei - Series014_L_ch_3	N_19_WHOLE	487.217	51.676	73.391	44.181
191	U2OSsiLUC LMNB LAP2a.lei - Series018_L_ch_2	N_31_WHOLE	349.248	77.44	42.848		191	U2OSsiPREP LMNB LAP2a.lei - Series012_L_ch_2	N_32_WHOLE	483.973	50.768	49.311			191	U2OSsiLUC SUN2 LMNA.lei - Series019_L_ch_3	N_32_WHOLE	512.519	57.014	68.174	57.019			191	U2OSsiPREP SUN2 LMNA.lei - Series014_L_ch_3	N_20_WHOLE	871.282	58.743	43.368	33.093
192	U2OSsiLUC LMNB LAP2a.lei - Series018_L_ch_2	N_32_WHOLE	337.138	79.751	45.69		192	U2OSsiPREP LMNB LAP2a.lei - Series012_L_ch_2	N_33_WHOLE	493.056	54.954	52.666			192	U2OSsiLUC SUN2 LMNA.lei - Series019_L_ch_3	N_33_WHOLE	273.127	49.2	41.886	48.871			192	U2OSsiPREP SUN2 LMNA.lei - Series014_L_ch_3	N_21_WHOLE	184.896	54.793	35.825	32.511
193	U2OSsiLUC LMNB LAP2a.lei - Series020_L_ch_2	N_1_WHOLE	300.375	65.95	51.209		193	U2OSsiPREP LMNB LAP2a.lei - Series012_L_ch_2	N_34_WHOLE	433.803	51.644	56.012			193	U2OSsiLUC SUN2 LMNA.lei - Series019_L_ch_3	N_34_WHOLE	666.058	55.363	39.389	44.071			193	U2OSsiPREP SUN2 LMNA.lei - Series014_L_ch_3	N_22_WHOLE	478.351	50.024	48.706	32.551
194	U2OSsiLUC LMNB LAP2a.lei - Series020_L_ch_2	N_2_WHOLE	547.119	61.671	41.913		194	U2OSsiPREP LMNB LAP2a.lei - Series012_L_ch_2	N_35_WHOLE	427.315	65.683	45.898			194	U2OSsiLUC SUN2 LMNA.lei - Series019_L_ch_3	N_35_WHOLE	935.293	56.727	53.721	43.718			194	U2OSsiPREP SUN2 LMNA.lei - Series014_L_ch_3	N_23_WHOLE	617.185	60.468	31.522	33.852
195	U2OSsiLUC LMNB LAP2a.lei - Series020_L_ch_2	N_3_WHOLE	814.408	62.795	39.003		195	U2OSsiPREP LMNB LAP2a.lei - Series012_L_ch_2	N_36_WHOLE	468.62	59.855	50.918			195	U2OSsiLUC SUN2 LMNA.lei - Series019_L_ch_3	N_36_WHOLE	263.828	50.973	35.034	49.207			195	U2OSsiPREP SUN2 LMNA.lei - Series014_L_ch_3	N_24_WHOLE	818.733	58.761	35.421	33.714
196	U2OSsiLUC LMNB LAP2a.lei - Series020_L_ch_2	N_4_WHOLE	294.536	48.393	41.43		196	U2OSsiPREP LMNB LAP2a.lei - Series012_L_ch_2	N_37_WHOLE	534.793	59.067	48.772			196	U2OSsiLUC SUN2 LMNA.lei - Series019_L_ch_3	N_37_WHOLE	278.101	54.982	92.429	69.278			196	U2OSsiPREP SUN2 LMNA.lei - Series014_L_ch_3	N_25_WHOLE	477.053	54.471	17.663	41.867
197	U2OSsiLUC LMNB LAP2a.lei - Series020_L_ch_2	N_5_WHOLE	315.08	62.407	39.743		197	U2OSsiPREP LMNB LAP2a.lei - Series014_L_ch_2	N_1_WHOLE	315.296	30.411	28.39			197	U2OSsiLUC SUN2 LMNA.lei - Series019_L_ch_3	N_38_WHOLE	308.376	54.76	39.459	51.166			197	U2OSsiPREP SUN2 LMNA.lei - Series014_L_ch_3	N_26_WHOLE	551.661	58.911	45.486	31.779
198	U2OSsiLUC LMNB LAP2a.lei - Series020_L_ch_2	N_6_WHOLE	299.942	77.177	56.984		198	U2OSsiPREP LMNB LAP2a.lei - Series014_L_ch_2	N_2_WHOLE	325.893	39.691	38.557			198	U2OSsiLUC SUN2 LMNA.lei - Series021_L_ch_3	N_1_WHOLE	310.106	33.911	65.705	68.745			198	U2OSsiPREP SUN2 LMNA.lei - Series014_L_ch_3	N_27_WHOLE	303.186	70.33	24.532	38.336
199	U2OSsiLUC LMNB LAP2a.lei - Series020_L_ch_2	N_7_WHOLE	261.233	47.403	45.506		199	U2OSsiPREP LMNB LAP2a.lei - Series014_L_ch_2	N_3_WHOLE	210.846	51.855	45.915			199	U2OSsiLUC SUN2 LMNA.lei - Series021_L_ch_3	N_2_WHOLE	233.553	53.165	39.281	55.702			199	U2OSsiPREP SUN2 LMNA.lei - Series014_L_ch_3	N_28_WHOLE	429.262	71.319	22.03	32.842
200	U2OSsiLUC LMNB LAP2a.lei - Series020_L_ch_2	N_8_WHOLE	364.818	79.076	44.616		200	U2OSsiPREP LMNB LAP2a.lei - Series014_L_ch_2	N_4_WHOLE	367.63	54.443	41.181			200	U2OSsiLUC SUN2 LMNA.lei - Series021_L_ch_3	N_3_WHOLE	348.383	32.675	26.588	61.212			200	U2OSsiPREP SUN2 LMNA.lei - Series014_L_ch_3	N_29_WHOLE	421.044	57.079	7.041	53.571
201	U2OSsiLUC LMNB LAP2a.lei - Series020_L_ch_2	N_9_WHOLE	264.045	72.206	38.106		201	U2OSsiPREP LMNB LAP2a.lei - Series014_L_ch_2	N_5_WHOLE	452.184	48.759	47.898			201	U2OSsiLUC SUN2 LMNA.lei - Series021_L_ch_3	N_4_WHOLE	178.192	35.746	139.597	57.391			201	U2OSsiPREP SUN2 LMNA.lei - Series014_L_ch_3	N_30_WHOLE	305.565	43.282	123.796	64.14
202	U2OSsiLUC LMNB LAP2a.lei - Series020_L_ch_2	N_10_WHOLE	275.073	61.901	37.865		202	U2OSsiPREP LMNB LAP2a.lei - Series014_L_ch_2	N_6_WHOLE	366.981	40.2	49.096			202	U2OSsiLUC SUN2 LMNA.lei - Series021_L_ch_3	N_5_WHOLE	322	30.252	31.454	91.502			202	U2OSsiPREP SUN2 LMNA.lei - Series014_L_ch_3	N_31_WHOLE	613.509	53.194	69.189	37.897
203	U2OSsiLUC LMNB LAP2a.lei - Series020_L_ch_2	N_11_WHOLE	273.343	56.121	41.217		203	U2OSsiPREP LMNB LAP2a.lei - Series014_L_ch_2	N_7_WHOLE	411.961	50.087	42.121			203	U2OSsiLUC SUN2 LMNA.lei - Series021_L_ch_3	N_6_WHOLE	207.603	60.601	47.901	58.122			203	U2OSsiPREP SUN2 LMNA.lei - Series014_L_ch_3	N_32_WHOLE	500.192	58.427	4.162	19.685
204	U2OSsiLUC LMNB LAP2a.lei - Series020_L_ch_2	N_12_WHOLE	334.543	74.629	35.582		204	U2OSsiPREP LMNB LAP2a.lei - Series014_L_ch_2	N_8_WHOLE	346.437	41.612	39.268			204	U2OSsiLUC SUN2 LMNA.lei - Series021_L_ch_3	N_7_WHOLE	237.013	39.083	126.828	75.109			204	U2OSsiPREP SUN2 LMNA.lei - Series014_L_ch_3	N_33_WHOLE	842.304	63.027	5.286	20.243
205	U2OSsiLUC LMNB LAP2a.lei - Series020_L_ch_2	N_13_WHOLE	311.62	53.458	61.407		205	U2OSsiPREP LMNB LAP2a.lei - Series014_L_ch_2	N_9_WHOLE	504.734	35.551	30.477			205	U2OSsiLUC SUN2 LMNA.lei - Series021_L_ch_3	N_8_WHOLE	279.831	53.479	51.069	55.349			205	U2OSsiPREP SUN2 LMNA.lei - Series014_L_ch_3	N_34_WHOLE	1213.39	65.188	6.451	18.734
206	U2OSsiLUC LMNB LAP2a.lei - Series020_L_ch_2	N_14_WHOLE	244.366	80.993	39.766		206	U2OSsiPREP LMNB LAP2a.lei - Series014_L_ch_2	N_10_WHOLE	302.105	43.287	43.637			206	U2OSsiLUC SUN2 LMNA.lei - Series021_L_ch_3	N_9_WHOLE	382.767	58.193	37.254	39.314			206	U2OSsiPREP SUN2 LMNA.lei - Series014_L_ch_3	N_35_WHOLE	1500.58	65.631	8.433	20.114
207	U2OSsiLUC LMNB LAP2a.lei - Series020_L_ch_2	N_15_WHOLE	310.539	70.785	59.627		207	U2OSsiPREP LMNB LAP2a.lei - Series014_L_ch_2	N_11_WHOLE	316.161	35.098	64.326			207	U2OSsiLUC SUN2 LMNA.lei - Series021_L_ch_3	N_10_WHOLE	337.787	36.52	63.773	75.278			207	U2OSsiPREP SUN2 LMNA.lei - Series014_L_ch_3	N_36_WHOLE	1754.03	65.472	7.754	19.433
208	U2OSsiLUC LMNB LAP2a.lei - Series020_L_ch_2	N_16_WHOLE	293.239	83.704	46.777		208	U2OSsiPREP LMNB LAP2a.lei - Series014_L_ch_2	N_12_WHOLE	404.825	43.46	44.622			208	U2OSsiLUC SUN2 LMNA.lei - Series021_L_ch_3	N_11_WHOLE	270.532	45.326	71.87	79.117			208	U2OSsiPREP SUN2 LMNA.lei - Series016_L_ch_3	N_1_WHOLE	171.488	44.772	4.139	31.177
209	U2OSsiLUC LMNB LAP2a.lei - Series020_L_ch_2	N_17_WHOLE	269.883	66.263	51.601		209	U2OSsiPREP LMNB LAP2a.lei - Series014_L_ch_2	N_13_WHOLE	506.896	43.796	43.597			209	U2OSsiLUC SUN2 LMNA.lei - Series021_L_ch_3	N_12_WHOLE	351.411	58.883	49.596	66.599			209	U2OSsiPREP SUN2 LMNA.lei - Series016_L_ch_3	N_2_WHOLE	534.144	54.948	3.793	24.759
210	U2OSsiLUC LMNB LAP2a.lei - Series020_L_ch_2	N_18_WHOLE	454.779	65.349	35.008		210	U2OSsiPREP LMNB LAP2a.lei - Series014_L_ch_2	N_14_WHOLE	368.278	49.149	58.913			210	U2OSsiLUC SUN2 LMNA.lei - Series021_L_ch_3	N_13_WHOLE	272.262	42.155	72.819	66.93			210	U2OSsiPREP SUN2 LMNA.lei - Series016_L_ch_3	N_3_WHOLE	82.609	37.209	5.694	36.042
211	U2OSsiLUC LMNB LAP2a.lei - Series020_L_ch_2	N_19_WHOLE	243.933	68.379	47.703		211	U2OSsiPREP LMNB LAP2a.lei - Series014_L_ch_2	N_15_WHOLE	307.079	37.266	53.102			211	U2OSsiLUC SUN2 LMNA.lei - Series021_L_ch_3	N_14_WHOLE	292.374	46.062	62.26	63.653			211	U2OSsiPREP SUN2 LMNA.lei - Series016_L_ch_3	N_4_WHOLE	462.997	55.583	17.224	21.592
212	U2OSsiLUC LMNB LAP2a.lei - Series020_L_ch_2	N_20_WHOLE	280.047	67.276	51.992		212	U2OSsiPREP LMNB LAP2a.lei - Series014_L_ch_2	N_16_WHOLE	320.486	53.534	41.255			212	U2OSsiLUC SUN2 LMNA.lei - Series021_L_ch_3	N_15_WHOLE	342.544	63.979	62.653	61.724			212	U2OSsiPREP SUN2 LMNA.lei - Series016_L_ch_3	N_5_WHOLE	551.228	52.365	16.18	23.354
213	U2OSsiLUC LMNB LAP2a.lei - Series020_L_ch_2	N_21_WHOLE	338.868	45.194	44.699		213	U2OSsiPREP LMNB LAP2a.lei - Series014_L_ch_2	N_17_WHOLE	357.033	46.176	49.494			213	U2OSsiLUC SUN2 LMNA.lei - Series021_L_ch_3	N_16_WHOLE	251.718	51.598	80.299	78.422			213	U2OSsiPREP SUN2 LMNA.lei - Series016_L_ch_3	N_6_WHOLE	909.126	51.179	10.784	20.194
214	U2OSsiLUC LMNB LAP2a.lei - Series020_L_ch_2	N_22_WHOLE	306.43	54.727	34.193		214	U2OSsiPREP LMNB LAP2a.lei - Series014_L_ch_2	N_18_WHOLE	376.712	55.391	42.024			214	U2OSsiLUC SUN2 LMNA.lei - Series021_L_ch_3	N_17_WHOLE	274.425	42.727	59.638	47.251			214	U2OSsiPREP SUN2 LMNA.lei - Series016_L_ch_3	N_7_WHOLE	1101.59	50.424	10.035	21.434
215	U2OSsiLUC LMNB LAP2a.lei - Series020_L_ch_2	N_23_WHOLE	402.014	79.708	50.563		215	U2OSsiPREP LMNB LAP2a.lei - Series014_L_ch_2	N_19_WHOLE	541.713	43.74	40.41			215	U2OSsiLUC SUN2 LMNA.lei - Series021_L_ch_3	N_18_WHOLE	292.374	40.847	54.564	93.678			215	U2OSsiPREP SUN2 LMNA.lei - Series016_L_ch_3	N_8_WHOLE	1346.39	51.793	9.049	21.796
216	U2OSsiLUC LMNB LAP2a.lei - Series020_L_ch_2	N_24_WHOLE	304.7	65.114	49.89		216	U2OSsiPREP LMNB LAP2a.lei - Series014_L_ch_2	N_20_WHOLE	328.92	46.3	52.421			216	U2OSsiLUC SUN2 LMNA.lei - Series021_L_ch_3	N_19_WHOLE	376.496	54.891	52.067	57.739			216	U2OSsiPREP SUN2 LMNA.lei - Series016_L_ch_3	N_9_WHOLE	1722.88	53.711	7.783	22.237
217	U2OSsiLUC LMNB LAP2a.lei - Series020_L_ch_2	N_25_WHOLE	358.763	58.71	74.292		217	U2OSsiPREP LMNB LAP2a.lei - Series014_L_ch_2	N_21_WHOLE	479.648	52.626	62.201			217	U2OSsiLUC SUN2 LMNA.lei - Series021_L_ch_3	N_20_WHOLE	274.857	41.935	63.806	83.21			217	U2OSsiPREP SUN2 LMNA.lei - Series016_L_ch_3	N_10_WHOLE	175.165	40.588	7.09	45.984
218	U2OSsiLUC LMNB LAP2a.lei - Series020_L_ch_2	N_26_WHOLE	292.157	75.135	43.848		218	U2OSsiPREP LMNB LAP2a.lei - Series014_L_ch_2	N_22_WHOLE	281.993	36.45	68.797			218	U2OSsiLUC SUN2 LMNA.lei - Series021_L_ch_3	N_21_WHOLE	301.889	54.84	29.568	67.564			218	U2OSsiPREP SUN2 LMNA.lei - Series016_L_ch_3	N_11_WHOLE	309.89	45.086	8.241	33.135
219	U2OSsiLUC LMNB LAP2a.lei - Series020_L_ch_2	N_27_WHOLE	290.644	64.279	46.874		219	U2OSsiPREP LMNB LAP2a.lei - Series014_L_ch_2	N_23_WHOLE	164.568	37.385	47.873			219	U2OSsiLUC SUN2 LMNA.lei - Series021_L_ch_3	N_22_WHOLE	296.482	47.156	57.288	90.922			219	U2OSsiPREP SUN2 LMNA.lei - Series016_L_ch_3	N_12_WHOLE	366.116	47.677	3.653	22.512
220	U2OSsiLUC LMNB LAP2a.lei - Series020_L_ch_2	N_28_WHOLE	412.394	76.78	39.338		220	U2OSsiPREP LMNB LAP2a.lei - Series014_L_ch_2	N_24_WHOLE	301.024	44.001	58.217			220	U2OSsiLUC SUN2 LMNA.lei - Series021_L_ch_3	N_23_WHOLE	361.142	55.903	65.239	57.744			220	U2OSsiPREP SUN2 LMNA.lei - Series016_L_ch_3	N_13_WHOLE	749.316	51.008	5.673	21.208
221	U2OSsiLUC LMNB LAP2a.lei - Series020_L_ch_2	N_29_WHOLE	318.973	65.176	55.803		221	U2OSsiPREP LMNB LAP2a.lei - Series014_L_ch_2	N_25_WHOLE	447.859	50.549	45.183			221	U2OSsiLUC SUN2 LMNA.lei - Series021_L_ch_3	N_24_WHOLE	346.653	55.464	71.776	61.574			221	U2OSsiPREP SUN2 LMNA.lei - Series016_L_ch_3	N_14_WHOLE	846.845	51.365	7.176	20.86
222	U2OSsiLUC LMNB LAP2a.lei - Series020_L_ch_2	N_30_WHOLE	292.374	76.92	45.276		222	U2OSsiPREP LMNB LAP2a.lei - Series014_L_ch_2	N_26_WHOLE	248.907	56.043	49.29			222	U2OSsiLUC SUN2 LMNA.lei - Series021_L_ch_3	N_25_WHOLE	402.014	64.026	36.788	64.777			222	U2OSsiPREP SUN2 LMNA.lei - Series016_L_ch_3	N_15_WHOLE	333.245	52.949	9.726	24.646
223	U2OSsiLUC LMNB LAP2a.lei - Series020_L_ch_2	N_31_WHOLE	457.591	90.364	34.417		223	U2OSsiPREP LMNB LAP2a.lei - Series014_L_ch_2	N_27_WHOLE	604.21	54.927	41.063			223	U2OSsiLUC SUN2 LMNA.lei - Series021_L_ch_3	N_26_WHOLE	313.134	58.28	85.173	86.614			223	U2OSsiPREP SUN2 LMNA.lei - Series016_L_ch_3	N_16_WHOLE	192.897	53.43	3.923	34.659
224	U2OSsiLUC LMNB LAP2a.lei - Series020_L_ch_2	N_32_WHOLE	408.934	85.686	38.037		224	U2OSsiPREP LMNB LAP2a.lei - Series014_L_ch_2	N_28_WHOLE	240.689	42.39	61.866			224	U2OSsiLUC SUN2 LMNA.lei - Series021_L_ch_3	N_27_WHOLE	296.699	51.867	56.711	80.552			224	U2OSsiPREP SUN2 LMNA.lei - Series016_L_ch_3	N_17_WHOLE	341.463	54.687	9.937	28.308
225	U2OSsiLUC LMNB LAP2a.lei - Series020_L_ch_2	N_33_WHOLE	437.912	91.876	40.795		225	U2OSsiPREP LMNB LAP2a.lei - Series014_L_ch_2	N_29_WHOLE	237.662	43.096	62.113			225	U2OSsiLUC SUN2 LMNA.lei - Series021_L_ch_3	N_28_WHOLE	423.206	68.417	32.655	52.866			225	U2OSsiPREP SUN2 LMNA.lei - Series016_L_ch_3	N_18_WHOLE	759.263	51.741	5.475	21.66
226	U2OSsiLUC LMNB LAP2a.lei - Series020_L_ch_2	N_34_WHOLE	292.59	70.311	63.892		226	U2OSsiPREP LMNB LAP2a.lei - Series014_L_ch_2	N_30_WHOLE	337.57	40.861	47.05			226	U2OSsiLUC SUN2 LMNA.lei - Series021_L_ch_3	N_29_WHOLE	657.408	66.383	35.531	43.1			226	U2OSsiPREP SUN2 LMNA.lei - Series016_L_ch_3	N_19_WHOLE	406.771	61.473	13.704	31.376
227	U2OSsiLUC LMNB LAP2a.lei - Series024_L_ch_2	N_1_WHOLE	5088.21	84.503	54.132		227	U2OSsiPREP LMNB LAP2a.lei - Series014_L_ch_2	N_31_WHOLE	357.249	54.504	45.55			227	U2OSsiLUC SUN2 LMNA.lei - Series021_L_ch_3	N_30_WHOLE	796.242	66.59	35.371	39.404			227	U2OSsiPREP SUN2 LMNA.lei - Series016_L_ch_3	N_20_WHOLE	751.478	63.25	13.397	28.222
228	U2OSsiLUC LMNB LAP2a.lei - Series024_L_ch_2	N_2_WHOLE	6207.1	88.005	41.782		228	U2OSsiPREP LMNB LAP2a.lei - Series014_L_ch_2	N_32_WHOLE	324.812	50.383	42.248			228	U2OSsiLUC SUN2 LMNA.lei - Series021_L_ch_3	N_31_WHOLE	1059.85	65.211	38.388	37.654			228	U2OSsiPREP SUN2 LMNA.lei - Series016_L_ch_3	N_21_WHOLE	287.616	52.33	70.078	39.894
229	U2OSsiLUC LMNB LAP2a.lei - Series030_L_ch_2	N_1_WHOLE	6774.76	100.575	37.145		229	U2OSsiPREP LMNB LAP2a.lei - Series014_L_ch_2	N_33_WHOLE	419.098	61.19	35.163			229	U2OSsiLUC SUN2 LMNA.lei - Series021_L_ch_3	N_32_WHOLE	339.084	49.395	46.038	108.488			229	U2OSsiPREP SUN2 LMNA.lei - Series016_L_ch_3	N_22_WHOLE	332.38	54.062	82.378	33.31
230	U2OSsiLUC LMNB LAP2a.lei - Series030_L_ch_2	N_2_WHOLE	5307.92	86.381	48.321		230	U2OSsiPREP LMNB LAP2a.lei - Series014_L_ch_2	N_34_WHOLE	296.915	49.412	78.798			230	U2OSsiLUC SUN2 LMNA.lei - Series021_L_ch_3	N_33_WHOLE	341.679	54.498	85.187	63.48			230	U2OSsiPREP SUN2 LMNA.lei - Series016_L_ch_3	N_23_WHOLE	334.543	54.643	53.167	34.683
							231	U2OSsiPREP LMNB LAP2a.lei - Series014_L_ch_2	N_35_WHOLE	262.963	50.252	77.564			231	U2OSsiLUC SUN2 LMNA.lei - Series021_L_ch_3	N_34_WHOLE	350.546	63.861	83.344	80.407			231	U2OSsiPREP SUN2 LMNA.lei - Series016_L_ch_3	N_24_WHOLE	318.54	57.219	31.41	30.158
							232	U2OSsiPREP LMNB LAP2a.lei - Series017_L_ch_2	N_1_WHOLE	2207.94	31.68	25.492			232	U2OSsiLUC SUN2 LMNA.lei - Series021_L_ch_3	N_35_WHOLE	312.269	53.842	107.193	63.979			232	U2OSsiPREP SUN2 LMNA.lei - Series016_L_ch_3	N_25_WHOLE	469.268	57.728	25.762	25.693
							233	U2OSsiPREP LMNB LAP2a.lei - Series017_L_ch_2	N_2_WHOLE	5376.26	35.055	31.107			233	U2OSsiLUC SUN2 LMNA.lei - Series027_L_ch_3	N_1_WHOLE	5267.48	43.488	46.057	64.004			233	U2OSsiPREP SUN2 LMNA.lei - Series016_L_ch_3	N_26_WHOLE	789.755	59.969	22.349	22.7
							234	U2OSsiPREP LMNB LAP2a.lei - Series017_L_ch_2	N_3_WHOLE	4560.77	43.309	36.859			234	U2OSsiLUC SUN2 LMNA.lei - Series027_L_ch_3	N_2_WHOLE	5077.18	50.731	54.596	70.529			234	U2OSsiPREP SUN2 LMNA.lei - Series016_L_ch_3	N_27_WHOLE	354.654	62.437	8.338	29.887
							235	U2OSsiPREP LMNB LAP2a.lei - Series017_L_ch_2	N_4_WHOLE	1397.86	34.327	43.178			235	U2OSsiLUC SUN2 LMNA.lei - Series031_L_ch_3	N_1_WHOLE	4861.79	43.555	63.01	59.5			235	U2OSsiPREP SUN2 LMNA.lei - Series016_L_ch_3	N_28_WHOLE	370.225	69.367	13.3	30.242
							236	U2OSsiPREP LMNB LAP2a.lei - Series017_L_ch_2	N_5_WHOLE	2432.63	36.471	45.504			236	U2OSsiLUC SUN2 LMNA.lei - Series031_L_ch_3	N_2_WHOLE	5385.77	71.196	52.076	43.338			236	U2OSsiPREP SUN2 LMNA.lei - Series016_L_ch_3	N_29_WHOLE	277.452	56.638	122.769	46.783
							237	U2OSsiPREP LMNB LAP2a.lei - Series017_L_ch_2	N_6_WHOLE	3075.98	42.283	49.629			237	U2OSsiLUC SUN2 LMNA.lei - Series031_L_ch_3	N_3_WHOLE	4373.71	49.831	67.44	54.931			237	U2OSsiPREP SUN2 LMNA.lei - Series016_L_ch_3	N_30_WHOLE	379.307	63.124	10.534	35.031
							238	U2OSsiPREP LMNB LAP2a.lei - Series023_L_ch_2	N_1_WHOLE	282.426	22.197	130.042			238	U2OSsiLUC SUN2 LMNA.lei - Series036_L_ch_3	N_1_WHOLE	6011.82	52.091	74.295	40.065			238	U2OSsiPREP SUN2 LMNA.lei - Series016_L_ch_3	N_31_WHOLE	304.051	58.866	116.674	31.801
							239	U2OSsiPREP LMNB LAP2a.lei - Series023_L_ch_2	N_2_WHOLE	5275.48	44.255	55.063			239	U2OSsiLUC SUN2 LMNA.lei - Series036_L_ch_3	N_2_WHOLE	6715.08	53.881	77.485	41.803			239	U2OSsiPREP SUN2 LMNA.lei - Series016_L_ch_3	N_32_WHOLE	288.914	59.052	125.942	36.02
							240	U2OSsiPREP LMNB LAP2a.lei - Series023_L_ch_2	N_3_WHOLE	5289.32	48.465	51.22			240	U2OSsiLUC SUN2 LMNA.lei - Series042_L_ch_3	N_1_WHOLE	2596.55	62.095	63.93	47.126			240	U2OSsiPREP SUN2 LMNA.lei - Series016_L_ch_3	N_33_WHOLE	351.843	68.16	11.475	37.949
							241	U2OSsiPREP LMNB LAP2a.lei - Series023_L_ch_2	N_4_WHOLE	3974.29	55.571	44.884			241	U2OSsiLUC SUN2 LMNA.lei - Series042_L_ch_3	N_2_WHOLE	6864.08	45.314	68.317	55.421			241	U2OSsiPREP SUN2 LMNA.lei - Series016_L_ch_3	N_34_WHOLE	842.088	64.923	14.958	30.454
							242	U2OSsiPREP LMNB LAP2a.lei - Series023_L_ch_2	N_5_WHOLE	937.455	46.221	70.466			242	U2OSsiLUC SUN2 LMNA.lei - Series042_L_ch_3	N_3_WHOLE	6994.26	45.35	71.567	54.552			242	U2OSsiPREP SUN2 LMNA.lei - Series016_L_ch_3	N_35_WHOLE	1008.6	63.784	13.158	29.25
															243	U2OSsiLUC SUN2 LMNA.lei - Series042_L_ch_3	N_4_WHOLE	7275.82	45.673	62.924	45.609			243	U2OSsiPREP SUN2 LMNA.lei - Series016_L_ch_3	N_36_WHOLE	1397.64	65.244	24.862	27.898
																								244	U2OSsiPREP SUN2 LMNA.lei - Series016_L_ch_3	N_37_WHOLE	316.594	60.495	4.305	31.333
																								245	U2OSsiPREP SUN2 LMNA.lei - Series016_L_ch_3	N_38_WHOLE	190.519	58.411	4.125	23.783
																								246	U2OSsiPREP SUN2 LMNA.lei - Series019_L_ch_3	N_1_WHOLE	171.705	48.674	108.164	37.286
																								247	U2OSsiPREP SUN2 LMNA.lei - Series019_L_ch_3	N_2_WHOLE	2375.54	68.306	3.193	18.206
																								248	U2OSsiPREP SUN2 LMNA.lei - Series019_L_ch_3	N_3_WHOLE	5773.95	81.885	45.844	18.921
																								249	U2OSsiPREP SUN2 LMNA.lei - Series019_L_ch_3	N_4_WHOLE	3676.3	61.78	3.15	21.326
																								250	U2OSsiPREP SUN2 LMNA.lei - Series019_L_ch_3	N_5_WHOLE	2647.8	73.719	3.579	19.366
																								251	U2OSsiPREP SUN2 LMNA.lei - Series019_L_ch_3	N_6_WHOLE	1648.93	70.107	3.95	31.853
																								252	U2OSsiPREP SUN2 LMNA.lei - Series022_L_ch_3	N_1_WHOLE	2361.7	68.091	3.171	17.959
																								253	U2OSsiPREP SUN2 LMNA.lei - Series022_L_ch_3	N_2_WHOLE	5712.75	81.78	46.595	18.574
																								254	U2OSsiPREP SUN2 LMNA.lei - Series022_L_ch_3	N_3_WHOLE	3635.21	62.585	3.122	20.272
																								255	U2OSsiPREP SUN2 LMNA.lei - Series022_L_ch_3	N_4_WHOLE	2630.71	73.783	3.554	18.626
																								256	U2OSsiPREP SUN2 LMNA.lei - Series022_L_ch_3	N_5_WHOLE	1783.65	67.977	4.001	32.248
																								257	U2OSsiPREP SUN2 LMNA.lei - Series026_L_ch_3	N_1_WHOLE	3210.49	37.244	2.657	16.627
																								258	U2OSsiPREP SUN2 LMNA.lei - Series026_L_ch_3	N_2_WHOLE	2245.78	39.282	4.054	11.458
																								259	U2OSsiPREP SUN2 LMNA.lei - Series026_L_ch_3	N_3_WHOLE	3400.36	58.358	2.412	11.149
																								260	U2OSsiPREP SUN2 LMNA.lei - Series026_L_ch_3	N_4_WHOLE	1703.21	41.364	4.172	14.405
																								261	U2OSsiPREP SUN2 LMNA.lei - Series026_L_ch_3	N_5_WHOLE	4293.7	40.104	2.732	16.146
																								262	U2OSsiPREP SUN2 LMNA.lei - Series026_L_ch_3	N_6_WHOLE	1578.86	59.524	2.093	11.838
																								263	U2OSsiPREP SUN2 LMNA.lei - Series031_L_ch_3	N_1_WHOLE	4921.26	40.838	11.22	25.205
																								264	U2OSsiPREP SUN2 LMNA.lei - Series031_L_ch_3	N_2_WHOLE	5837.31	41.348	15.639	21.448
																								265	U2OSsiPREP SUN2 LMNA.lei - Series031_L_ch_3	N_3_WHOLE	954.323	35.961	45.47	23.231
																								266	U2OSsiPREP SUN2 LMNA.lei - Series031_L_ch_3	N_4_WHOLE	3937.31	40.415	84.957	21.219

## Sheet: Fig. 1e
Figure 1E	area		normal to vinculin	area		normalized to vinculin	normalized to. siLUC
U2OS expt1	siLUC			siPREP1
Lamin A	3190.39			3229.39
Lamin C	5620.88	8811.27	0.870014	7227.53	10456.9	1.10763	1.27312
Lamin B	11123.2		1.0983	14425.7		1.52802	1.39126
PREP1	10308.6		1.01786	873.92		0.0925686	0.0909445
Vinculin	10127.7		1	9440.78		1
U2OS expt 2	siLUC			siPREP1
Lamin A	2874.03			3360.86
Lamin C	4230.64	7104.67	0.756142	7883.37	11244.2	1.12769	1.49138
Lamin B	10623.6		1.13066	9922.63		0.995149	0.880147
PREP1	6478.61		0.689511	655.556		0.0657463	0.0953521
Vinculin	9395.95		1	9971		1	1
U2OS expt3	siLUC			siPREP1
Lamin A	8442.07			3773.35
Lamin C	5993.53	14435.6	1.07472	7140.85	10914.2	1.02365	0.952487
Lamin B	12568.4		0.935702	8755.7		0.821206	0.877637
PREP1	14955.7		1.11344	2647.33		0.248295	0.222999
Vinculin	13432		1	10662
	LAMIN A/C	LAMIN B	PREP1
siLUC	1	1	1
siPREP1 1	1.27312	1.39126	0.0603985
siPREP1 2	1.49138	0.880147	0.0778367
siPREP1 3	0.952487	0.877637	0.222999
avg	1.239	1.04968	0.120411
std	0.271062	0.295819	0.0892702

## Sheet: Fig. 1f
Figure 1F	area	normalised to vinculin		area	normalized to vinculin	normalized to control
U2OS	siLUC			siPREP1
PREP1	9950.27	1.01373		529.09	0.0583435	0.0575532
SUN2	13696.7	1.39541		9849.32	1.0861	0.778333
SUN1	5200.46	0.529822		12176.8	1.34275	2.53435
LAP2b	6805.7	0.693364		15666.6	1.72758	2.4916
LBR	9598.02	0.977845		9195.9	1.01404	1.03702
Vinculin	9815.49	1		9068.54	1	1
Emerin	7940.52	0.886131		8082.93	0.758851	0.856364
PREP1	12364.7	1.37986		3343.52	0.3139	0.227488
GAPDH	8960.88	1		10651.5	1	1
Nesprin1	11153.5	0.828519		10305.9	0.796105	0.960878
PREP1	12980.7	0.964253		898.698	0.0694226	0.0719962
tubulin	13461.9	1		12945.3	1	1
U2OS Expt2
PREP1	6121.78	0.720054		395.02	0.0442468	0.0614492
SUN2	12470.1	1.46675		8515.97	0.953886	0.650339
SUN1	8110.02	0.953914		13656.1	1.52964	1.60354
LAP2b	6348.36	0.746705		9999.33	1.12004	1.49998
LBR	6812.71	0.801323		7728.27	0.865654	1.08028
Vinculin	8501.83	1		8927.66	1	1
Emerin	7764.93	0.757084		8010.52	0.851654	1.12491
PREP1	15112.5	1.47347		3596	0.382316	0.259466
GAPDH	10256.4	1		9405.83	1	1
Nesprin1	11177.8	0.883281		9902.56	0.803531	0.909711
PREP1	12124.5	0.958093		1388.01	0.112629	0.117555
tubulin	12654.8	1		12323.8	1	1
U2OS Expt3
PREP1	14638.4	1.04903		2024.33	0.186231	0.177526
SUN2	20340.2	1.45764		5791.02	0.532753	0.365489
SUN1	14832.5	1.06295		15914.7	1.46409	1.37739
LAP2b	17811.3	1.27641		22782.8	2.09594	1.64205
LBR	14343.9	1.02793		11803.4	1.08587	1.05637
Vinculin	13954.2	1		10870	1	1
Emerin	8190.64	1.01411		9089.93	1.02626	1.01198
PREP1	14868.5	1.84092		3685	0.416038	0.225995
GAPDH	8076.66	1		8857.37	1	1
Nesprin1	8886.02	0.668683		10941.1	0.788188	1.17872
PREP1	12572.2	0.946074		898.527	0.0647289	0.0684184
tubulin	13288.9	1		13881.4	1	1
U2OS	PREP1	SUN2	SUN1	LAP2b	LBR	Emerin	Nesprin1
siLUC	1	1	1	1	1	1	1
siPREP1 1	0.0575532	0.778333	2.53435	2.4916	1.03702	0.856364	0.960878
siPREP1 2	0.0614492	0.650339	1.60354	1.49998	1.08028	1.12491	0.909711
siPREP1 3	0.177526	0.365489	1.37739	1.64205	1.05637	1.01198	1.17872
avg	0.0988429	0.598054	1.83843	1.87787	1.05789	0.997751	1.01644
std	0.0681696	0.21133	0.613201	0.536225	0.021671	0.134839	0.14285

## Sheet: Fig. 1g
Filename	Position Index	X Position	Y Position	Baseline Offset [N]	Baseline Slope [N]	Contact Point Offset [m]	Young's Modulus [Pa]	Contact Point [m]	Baseline [N]	ResidualRMS [N]			Filename	Position Index	X Position	Y Position	Baseline Offset [N]	Baseline Slope [N]	Contact Point Offset [m]	Young's Modulus [Pa]	Contact Point [m]	Baseline [N]	ResidualRMS [N]
control_a-2017.01.17-15.32.08.jpk-force	0	4.20854e-15	-4.62694e-15	-2.78174e-10	1.0246e-05	9.33801e-06	471.101	-3.61348e-08	2.73885e-12	1.12083e-11			Prep1_c-2017.01.17-14.29.47.jpk-force	0	4.20854e-15	-4.62694e-15	-6.6105e-10	2.0363e-06	9.07865e-06	615.574	-1.46979e-07	9.97284e-12	1.56995e-11
control_a-2017.01.17-15.32.12.jpk-force	0	4.20854e-15	-4.62694e-15	-2.53762e-10	5.67528e-06	9.21369e-06	528.176	1.85118e-08	2.08235e-12	9.11994e-12			Prep1_c-2017.01.17-14.29.51.jpk-force	0	4.20854e-15	-4.62694e-15	-6.92798e-10	4.49121e-06	9.09942e-06	462.304	-1.44505e-07	8.35885e-12	1.75312e-11
control_a-2017.01.17-15.32.17.jpk-force	0	4.20854e-15	-4.62694e-15	-2.80072e-10	7.18162e-06	9.16783e-06	551.13	2.8595e-08	1.99982e-12	1.01498e-11			Prep1_c-2017.01.17-14.29.55.jpk-force	0	4.20854e-15	-4.62694e-15	-7.10908e-10	5.96099e-06	9.1057e-06	451.962	-1.63861e-07	9.65855e-12	1.489e-11
control_a-2017.01.17-15.32.21.jpk-force	0	4.20854e-15	-4.62694e-15	-2.13697e-10	-3.13091e-07	9.11454e-06	541.674	7.95558e-08	-2.13592e-13	2.08052e-11			Prep1_c-2017.01.17-14.30.00.jpk-force	0	4.20854e-15	-4.62694e-15	-7.89331e-10	1.27338e-05	9.07169e-06	582.067	-1.72013e-07	1.08063e-11	1.91898e-11
control_b-2017.01.17-15.33.11.jpk-force	0	4.20854e-15	-4.62694e-15	-5.05158e-10	9.19237e-06	9.63015e-06	262.834	-2.86621e-08	4.13156e-12	1.03557e-11			Prep1_d-2017.01.17-14.30.54.jpk-force	0	4.20854e-15	-4.62694e-15	-5.95865e-10	-1.20061e-05	9.2855e-06	274.384	-6.63048e-09	4.60739e-12	1.20289e-11
control_b-2017.01.17-15.33.16.jpk-force	0	4.20854e-15	-4.62694e-15	-4.88758e-10	6.74966e-06	9.49697e-06	295.218	3.28371e-08	3.90015e-12	9.46332e-12			Prep1_d-2017.01.17-14.30.58.jpk-force	0	4.20854e-15	-4.62694e-15	-6.61538e-10	-6.41924e-06	9.17614e-06	336.608	7.69051e-10	4.46218e-12	1.11066e-11
control_b-2017.01.17-15.33.20.jpk-force	0	4.20854e-15	-4.62694e-15	-5.58671e-10	1.19522e-05	9.56719e-06	271.18	-4.19465e-08	4.35011e-12	1.13167e-11			Prep1_d-2017.01.17-14.31.03.jpk-force	0	4.20854e-15	-4.62694e-15	-6.34565e-10	-9.12328e-06	9.16852e-06	342.457	-1.29747e-08	2.50679e-12	9.34277e-12
control_b-2017.01.17-15.33.24.jpk-force	0	4.20854e-15	-4.62694e-15	-6.17077e-10	1.55639e-05	9.54038e-06	332.94	-4.43547e-08	3.90763e-12	1.09857e-11			Prep1_d-2017.01.17-14.31.07.jpk-force	0	4.20854e-15	-4.62694e-15	-8.10165e-10	9.44745e-06	9.23646e-06	287.712	-5.35623e-09	6.53113e-13	8.8274e-12
control_b-2017.01.17-15.33.29.jpk-force	0	4.20854e-15	-4.62694e-15	-5.81902e-10	1.04641e-05	9.5397e-06	323.282	-4.53914e-08	3.17071e-12	1.03821e-11			Prep1_d-2017.01.17-14.31.11.jpk-force	0	4.20854e-15	-4.62694e-15	-4.60381e-10	-2.96351e-05	9.18749e-06	323.7	1.13545e-08	1.60687e-12	9.67931e-12
control_c-2017.01.17-15.34.17.jpk-force	0	4.20854e-15	-4.62694e-15	-7.6477e-10	1.38174e-05	9.26021e-06	552.209	-5.6457e-08	6.84007e-12	1.28164e-11			Prep1_e-2017.01.17-14.32.29.jpk-force	0	4.20854e-15	-4.62694e-15	-9.12987e-10	8.69551e-06	8.86479e-06	358.31	-4.11739e-08	6.30008e-12	1.26151e-11
control_c-2017.01.17-15.34.21.jpk-force	0	4.20854e-15	-4.62694e-15	-7.04841e-10	6.33894e-06	9.2217e-06	568.843	-3.07875e-08	4.67975e-12	1.06649e-11			Prep1_e-2017.01.17-14.32.33.jpk-force	0	4.20854e-15	-4.62694e-15	-2.78546e-10	-6.03727e-05	8.84396e-06	389.598	-7.49977e-08	1.03134e-11	1.35086e-11
control_c-2017.01.17-15.34.25.jpk-force	0	4.20854e-15	-4.62694e-15	-7.33206e-10	7.33652e-06	9.12507e-06	662.88	1.38527e-08	3.80729e-12	1.01464e-11			Prep1_f-2017.01.17-14.33.30.jpk-force	0	4.20854e-15	-4.62694e-15	-8.46203e-10	-5.23639e-06	9.14912e-06	270.148	4.80294e-08	3.64403e-12	1.05852e-11
control_c-2017.01.17-15.34.30.jpk-force	0	4.20854e-15	-4.62694e-15	-7.36359e-10	8.35883e-06	9.10287e-06	654.171	2.54362e-08	2.34244e-12	1.08827e-11			Prep1_f-2017.01.17-14.33.35.jpk-force	0	4.20854e-15	-4.62694e-15	-1.04071e-09	1.55666e-05	9.06659e-06	356.931	2.08525e-08	3.47901e-12	1.38735e-11
control_c-2017.01.17-15.34.34.jpk-force	0	4.20854e-15	-4.62694e-15	-7.83716e-10	1.1623e-05	9.11512e-06	700.918	-1.68384e-08	1.72447e-12	1.06577e-11			Prep1_f-2017.01.17-14.33.39.jpk-force	0	4.20854e-15	-4.62694e-15	-7.85181e-10	-1.08355e-05	8.99114e-06	427.124	1.68737e-08	-3.9538e-12	1.32362e-11
control_d-2017.01.17-15.35.13.jpk-force	0	4.20854e-15	-4.62694e-15	-8.83605e-10	9.55727e-06	9.34694e-06	473.313	-7.50527e-08	6.50371e-12	1.04746e-11			Prep1_f-2017.01.17-14.33.43.jpk-force	0	4.20854e-15	-4.62694e-15	-9.9211e-10	1.05136e-05	8.97368e-06	464.829	6.25957e-09	1.69637e-12	1.26122e-11
control_d-2017.01.17-15.35.17.jpk-force	0	4.20854e-15	-4.62694e-15	-9.0152e-10	8.42621e-06	9.22369e-06	525.128	-2.17967e-08	3.70801e-12	9.78326e-12			Prep1_f-2017.01.17-14.33.48.jpk-force	0	4.20854e-15	-4.62694e-15	-9.73984e-10	8.05343e-06	8.94764e-06	490.421	6.70275e-09	1.58523e-12	1.21971e-11
control_d-2017.01.17-15.35.22.jpk-force	0	4.20854e-15	-4.62694e-15	-8.53048e-10	4.32121e-07	9.10717e-06	623.383	3.39671e-08	3.66144e-12	1.07617e-11			Prep1_g-2017.01.17-14.34.40.jpk-force	0	4.20854e-15	-4.62694e-15	-9.44718e-10	3.95975e-06	9.07983e-06	577.078	-5.02071e-08	1.04421e-11	1.38105e-11
control_d-2017.01.17-15.35.26.jpk-force	0	4.20854e-15	-4.62694e-15	-8.73421e-10	1.55902e-06	9.13761e-06	599.649	2.21705e-08	4.15376e-12	1.00679e-11			Prep1_g-2017.01.17-14.34.44.jpk-force	0	4.20854e-15	-4.62694e-15	-1.04599e-09	1.42373e-05	9.02377e-06	606.106	-2.64188e-08	4.61941e-12	1.11593e-11
control_d-2017.01.17-15.35.30.jpk-force	0	4.20854e-15	-4.62694e-15	-9.48724e-10	7.89767e-06	9.12193e-06	616.527	1.42619e-08	3.57082e-12	9.94241e-12			Prep1_g-2017.01.17-14.34.48.jpk-force	0	4.20854e-15	-4.62694e-15	-9.13602e-10	1.36846e-07	8.92725e-06	618.342	2.9533e-08	2.38837e-12	1.12405e-11
control_e-2017.01.17-15.36.10.jpk-force	0	4.20854e-15	-4.62694e-15	-7.89564e-10	-1.91251e-05	9.22397e-06	233.203	5.94666e-08	-5.8885e-12	8.76843e-12			Prep1_g-2017.01.17-14.34.52.jpk-force	0	4.20854e-15	-4.62694e-15	-9.29419e-10	2.3126e-06	8.89731e-06	602.909	4.76103e-08	-2.89509e-12	1.14942e-11
control_e-2017.01.17-15.36.14.jpk-force	0	4.20854e-15	-4.62694e-15	-6.77564e-10	-3.19278e-05	9.1195e-06	263.806	3.81088e-08	-2.65048e-12	9.14913e-12			Prep1_g-2017.01.17-14.34.57.jpk-force	0	4.20854e-15	-4.62694e-15	-1.05387e-09	1.48808e-05	8.89301e-06	640.437	1.8916e-09	5.91382e-12	1.04959e-11
control_e-2017.01.17-15.36.18.jpk-force	0	4.20854e-15	-4.62694e-15	-6.69776e-10	-3.262e-05	9.0902e-06	239.958	5.42417e-08	-4.67039e-12	1.01219e-11			Prep1_g-2017.01.17-14.38.27.jpk-force	0	4.20854e-15	-4.62694e-15	-6.34218e-10	2.23e-05	8.87938e-06	473.759	-1.02345e-07	1.11624e-11	1.65465e-11
control_e-2017.01.17-15.36.23.jpk-force	0	4.20854e-15	-4.62694e-15	-1.02967e-09	2.57125e-06	9.05568e-06	292.001	2.68668e-08	-1.42813e-12	9.88278e-12			Prep1_g-2017.01.17-14.38.32.jpk-force	0	4.20854e-15	-4.62694e-15	-4.5467e-10	3.04419e-06	8.65031e-06	798.332	3.35736e-09	2.89348e-12	1.64966e-11
control_e-2017.01.17-15.36.27.jpk-force	0	4.20854e-15	-4.62694e-15	-8.4094e-10	-1.80998e-05	9.01689e-06	295.888	3.80535e-08	1.3332e-13	1.01905e-11			Prep1_g-2017.01.17-14.38.36.jpk-force	0	4.20854e-15	-4.62694e-15	-4.93024e-10	5.27053e-06	8.66054e-06	828.658	-3.03184e-08	4.57518e-12	1.28206e-11
control_f-2017.01.17-15.37.01.jpk-force	0	4.20854e-15	-4.62694e-15	-1.20111e-09	9.50531e-06	9.32975e-06	319.429	-3.65976e-10	9.81171e-12	1.11321e-11			Prep1_g-2017.01.17-14.38.40.jpk-force	0	4.20854e-15	-4.62694e-15	-6.35969e-10	2.04974e-05	8.61522e-06	851.544	-1.05042e-08	1.08557e-11	1.44665e-11
control_f-2017.01.17-15.37.06.jpk-force	0	4.20854e-15	-4.62694e-15	-1.20111e-09	9.50702e-06	9.32871e-06	459.762	-6.07739e-08	6.42761e-12	1.04497e-11			Prep1_g-2017.01.17-14.38.45.jpk-force	0	4.20854e-15	-4.62694e-15	-4.18807e-10	-2.53314e-06	8.58415e-06	864.614	1.80138e-09	-2.99826e-12	1.62626e-11
control_f-2017.01.17-15.37.10.jpk-force	0	4.20854e-15	-4.62694e-15	-1.22252e-09	1.08397e-05	9.26571e-06	694.558	-3.80319e-08	9.41672e-12	1.39346e-11			Prep1_h-2017.01.17-14.39.50.jpk-force	0	4.20854e-15	-4.62694e-15	-6.5458e-10	1.35825e-05	8.8981e-06	450.509	-5.55554e-08	5.43795e-12	1.0402e-11
control_f-2017.01.17-15.37.14.jpk-force	0	4.20854e-15	-4.62694e-15	-1.22229e-09	1.03354e-05	9.23882e-06	827.14	-4.04338e-08	1.27153e-12	1.2862e-11			Prep1_h-2017.01.17-14.39.54.jpk-force	0	4.20854e-15	-4.62694e-15	-4.82754e-10	-4.91544e-06	8.76321e-06	823.381	-3.53742e-09	-4.19469e-12	1.5081e-11
control_f-2017.01.17-15.37.19.jpk-force	0	4.20854e-15	-4.62694e-15	-1.43802e-09	2.97782e-05	9.30595e-06	577.148	-6.88399e-08	8.32241e-12	1.28906e-11			Prep1_h-2017.01.17-14.39.58.jpk-force	0	4.20854e-15	-4.62694e-15	-5.6793e-10	3.74079e-06	8.77326e-06	887.89	-2.56942e-08	-1.00771e-12	1.36907e-11
control_g-2017.01.17-15.38.14.jpk-force	0	4.20854e-15	-4.62694e-15	-4.7403e-10	1.71366e-05	9.26911e-06	719.271	-7.94617e-08	1.14409e-11	1.23193e-11			Prep1_h-2017.01.17-14.40.03.jpk-force	0	4.20854e-15	-4.62694e-15	-6.4232e-10	1.14031e-05	8.76399e-06	893.159	-2.28176e-08	6.30884e-12	1.20024e-11
control_g-2017.01.17-15.38.19.jpk-force	0	4.20854e-15	-4.62694e-15	-3.97984e-10	9.27527e-06	9.24975e-06	717.035	-7.38616e-08	9.86379e-12	1.2839e-11			Prep1_h-2017.01.17-14.40.07.jpk-force	0	4.20854e-15	-4.62694e-15	-5.4051e-10	-7.53259e-08	8.7666e-06	807.033	-1.22768e-08	1.10009e-12	1.26574e-11
control_g-2017.01.17-15.38.23.jpk-force	0	4.20854e-15	-4.62694e-15	-3.31615e-10	1.7605e-06	9.2287e-06	508.043	-3.73198e-08	3.32932e-12	1.1795e-11			Prep1_i-2017.01.17-14.41.48.jpk-force	0	4.20854e-15	-4.62694e-15	-7.92808e-10	1.20814e-05	8.73858e-06	423.248	-5.18409e-08	1.13281e-11	1.17279e-11
control_g-2017.01.17-15.38.27.jpk-force	0	4.20854e-15	-4.62694e-15	-4.77683e-10	1.56714e-05	9.15695e-06	704.495	-1.58934e-08	2.92422e-12	1.32738e-11			Prep1_i-2017.01.17-14.41.52.jpk-force	0	4.20854e-15	-4.62694e-15	-5.48968e-10	-1.32122e-05	8.598e-06	1025.49	-1.52161e-08	-3.07368e-12	1.40957e-11
control_g-2017.01.17-15.38.32.jpk-force	0	4.20854e-15	-4.62694e-15	-1.38563e-10	-1.80513e-05	9.26863e-06	393.389	-5.59235e-08	8.72379e-12	1.14759e-11			Prep1_i-2017.01.17-14.41.56.jpk-force	0	4.20854e-15	-4.62694e-15	-6.43806e-10	-3.80136e-06	8.71604e-06	537.924	-7.20624e-08	9.97596e-12	1.00778e-11
control_h-2017.01.17-15.39.23.jpk-force	0	4.20854e-15	-4.62694e-15	-4.89233e-10	9.64282e-06	9.07875e-06	993.939	-1.42703e-08	3.44699e-12	9.69661e-12			Prep1_i-2017.01.17-14.42.01.jpk-force	0	4.20854e-15	-4.62694e-15	-6.09623e-10	-7.50223e-06	8.59748e-06	979.179	-3.079e-08	8.28045e-12	1.56468e-11
control_h-2017.01.17-15.39.27.jpk-force	0	4.20854e-15	-4.62694e-15	-5.59623e-10	1.54624e-05	9.06825e-06	1037.94	-1.11518e-08	1.49314e-12	1.08367e-11			Prep1_i-2017.01.17-14.42.05.jpk-force	0	4.20854e-15	-4.62694e-15	-7.73232e-10	1.09441e-05	8.58633e-06	1111.59	-4.47229e-08	1.15904e-12	1.55459e-11
control_h-2017.01.17-15.39.32.jpk-force	0	4.20854e-15	-4.62694e-15	-5.3529e-10	1.28746e-05	9.04347e-06	1085.27	-5.40957e-09	-3.96596e-13	1.05624e-11			Prep1_j-2017.01.17-14.42.58.jpk-force	0	4.20854e-15	-4.62694e-15	-7.0484e-10	2.61725e-06	9.25556e-06	594.823	1.58026e-08	2.19631e-12	1.03742e-11
control_i-2017.01.17-15.40.01.jpk-force	0	4.20854e-15	-4.62694e-15	-4.16305e-10	-5.20461e-06	9.3285e-06	322.018	1.06073e-08	4.13142e-12	1.10954e-11			Prep1_j-2017.01.17-14.43.02.jpk-force	0	4.20854e-15	-4.62694e-15	-8.11329e-10	1.26616e-05	9.27996e-06	594.621	-1.68843e-08	1.40047e-12	1.04631e-11
control_i-2017.01.17-15.40.06.jpk-force	0	4.20854e-15	-4.62694e-15	-4.39181e-10	-3.64062e-06	9.34546e-06	328.855	-3.82238e-08	1.39786e-12	1.10847e-11			Prep1_j-2017.01.17-14.43.07.jpk-force	0	4.20854e-15	-4.62694e-15	-5.37915e-10	-8.12314e-06	9.27008e-06	628.638	-2.29659e-08	6.57421e-12	1.07389e-11
control_i-2017.01.17-15.40.10.jpk-force	0	4.20854e-15	-4.62694e-15	-4.8032e-10	1.81288e-07	9.27593e-06	337.274	5.2886e-09	1.83188e-12	9.58256e-12			Prep1_j-2017.01.17-14.43.11.jpk-force	0	4.20854e-15	-4.62694e-15	-8.93609e-10	2.04187e-05	9.27695e-06	594.473	8.85613e-09	-1.38108e-12	1.06291e-11
control_i-2017.01.17-15.40.14.jpk-force	0	4.20854e-15	-4.62694e-15	-1.75009e-10	-2.87778e-05	9.2091e-06	308.036	4.75392e-08	1.96581e-12	9.28813e-12			Prep1_j-2017.01.17-14.43.15.jpk-force	0	4.20854e-15	-4.62694e-15	-7.26604e-10	7.91339e-06	9.26734e-06	612.536	-2.03724e-09	8.6842e-13	1.01975e-11
control_i-2017.01.17-15.40.18.jpk-force	0	4.20854e-15	-4.62694e-15	-5.99909e-10	1.00219e-05	9.22602e-06	309.983	3.51465e-08	5.49244e-13	8.3163e-12			Prep1_k-2017.01.17-14.44.21.jpk-force	0	4.20854e-15	-4.62694e-15	-7.12163e-10	7.04708e-06	8.87761e-06	325.346	-6.34529e-09	2.40792e-12	1.06234e-11
control_j-2017.01.17-15.40.55.jpk-force	0	4.20854e-15	-4.62694e-15	-7.12298e-10	2.21779e-05	9.34626e-06	920.167	-1.42304e-07	1.4265e-11	1.39213e-11			Prep1_k-2017.01.17-14.44.25.jpk-force	0	4.20854e-15	-4.62694e-15	-5.09626e-10	-1.55301e-05	8.84319e-06	352.634	8.66675e-09	1.7482e-12	1.11438e-11
control_j-2017.01.17-15.41.03.jpk-force	0	4.20854e-15	-4.62694e-15	-6.68824e-10	1.45675e-05	9.20188e-06	1144.93	-4.45076e-08	8.44409e-12	1.72809e-11			Prep1_k-2017.01.17-14.44.29.jpk-force	0	4.20854e-15	-4.62694e-15	-6.60543e-10	7.84902e-07	8.85136e-06	337.578	1.27011e-10	1.10956e-12	1.05454e-11
control_j-2017.01.17-15.41.07.jpk-force	0	4.20854e-15	-4.62694e-15	-6.69466e-10	1.20774e-05	9.17618e-06	1226.3	-2.98926e-08	5.6951e-12	1.94055e-11			Prep1_k-2017.01.17-14.44.34.jpk-force	0	4.20854e-15	-4.62694e-15	-6.04552e-10	-5.42808e-06	8.8257e-06	380.328	5.09905e-09	2.52351e-12	1.14654e-11
control_k-2017.01.17-15.41.43.jpk-force	0	4.20854e-15	-4.62694e-15	-6.44307e-10	7.58757e-06	9.55861e-06	327.019	1.7517e-08	5.63776e-12	1.20312e-11			Prep1_k-2017.01.17-14.44.38.jpk-force	0	4.20854e-15	-4.62694e-15	-7.23116e-10	7.49074e-06	8.82256e-06	367.541	1.93394e-08	1.72068e-12	1.1297e-11
control_k-2017.01.17-15.41.47.jpk-force	0	4.20854e-15	-4.62694e-15	-6.00366e-10	3.16151e-06	9.52132e-06	338.309	2.71772e-08	3.67199e-12	1.30637e-11			Prep1_l-2017.01.17-14.47.28.jpk-force	0	4.20854e-15	-4.62694e-15	-7.6201e-10	5.22892e-07	9.07107e-06	789.796	-1.05416e-07	1.39161e-11	1.46671e-11
control_k-2017.01.17-15.41.52.jpk-force	0	4.20854e-15	-4.62694e-15	-6.15952e-10	5.10793e-06	9.48523e-06	330.203	2.74103e-08	3.13586e-12	1.05724e-11			Prep1_l-2017.01.17-14.47.33.jpk-force	0	4.20854e-15	-4.62694e-15	-8.35888e-10	1.01767e-05	9.03983e-06	886.717	-9.74719e-08	1.61709e-11	1.82369e-11
control_k-2017.01.17-15.41.56.jpk-force	0	4.20854e-15	-4.62694e-15	-6.12099e-10	2.69268e-06	9.51121e-06	292.426	2.21711e-08	4.49805e-12	1.17648e-11			Prep1_l-2017.01.17-14.47.37.jpk-force	0	4.20854e-15	-4.62694e-15	-8.0508e-10	8.20528e-06	9.0953e-06	752.425	-1.20942e-07	1.04316e-11	1.51569e-11
control_k-2017.01.17-15.42.00.jpk-force	0	4.20854e-15	-4.62694e-15	-4.87214e-10	-1.15592e-05	9.49499e-06	290.917	2.17811e-08	2.27143e-12	1.13872e-11			Prep1_l-2017.01.17-14.47.41.jpk-force	0	4.20854e-15	-4.62694e-15	-7.97983e-10	8.90708e-06	9.0591e-06	879.558	-1.1607e-07	1.22107e-11	1.79422e-11
control_l-2017.01.17-15.42.27.jpk-force	0	4.20854e-15	-4.62694e-15	-8.05167e-10	1.68264e-05	9.25594e-06	469.812	-1.51497e-08	6.11312e-12	9.91508e-12			Prep1_l-2017.01.17-14.47.46.jpk-force	0	4.20854e-15	-4.62694e-15	-7.70832e-10	5.70256e-06	9.08417e-06	840.494	-1.29711e-07	1.42787e-11	2.09241e-11
control_l-2017.01.17-15.42.32.jpk-force	0	4.20854e-15	-4.62694e-15	-7.54771e-10	1.24318e-05	9.19545e-06	533.327	1.81717e-08	2.09977e-12	1.03925e-11			Prep1_m-2017.01.17-14.48.40.jpk-force	0	4.20854e-15	-4.62694e-15	-7.04198e-10	-9.43712e-07	8.96357e-06	1111.45	-2.00165e-08	3.53642e-12	1.04109e-11
control_l-2017.01.17-15.42.36.jpk-force	0	4.20854e-15	-4.62694e-15	-7.21637e-10	7.62325e-06	9.18125e-06	546.268	3.24849e-08	1.30587e-12	9.77838e-12			Prep1_m-2017.01.17-14.48.44.jpk-force	0	4.20854e-15	-4.62694e-15	-7.28405e-10	2.17715e-06	8.9245e-06	1111.27	4.80047e-09	1.02271e-12	1.17441e-11
control_l-2017.01.17-15.42.40.jpk-force	0	4.20854e-15	-4.62694e-15	-7.56231e-10	1.03083e-05	9.14571e-06	541.492	5.27394e-08	1.41739e-13	1.06158e-11			Prep1_m-2017.01.17-14.48.48.jpk-force	0	4.20854e-15	-4.62694e-15	-8.98715e-10	1.837e-05	8.97182e-06	1164.34	-6.85036e-08	5.92835e-12	1.06977e-11
control_l-2017.01.17-15.42.45.jpk-force	0	4.20854e-15	-4.62694e-15	-7.64825e-10	1.14631e-05	9.16514e-06	543.804	2.66941e-08	3.11951e-12	8.90716e-12			Prep1_m-2017.01.17-14.48.53.jpk-force	0	4.20854e-15	-4.62694e-15	-9.40085e-10	2.39091e-05	8.92999e-06	1254.27	-4.96419e-08	1.16871e-11	1.27867e-11
control_m-2017.01.17-15.43.42.jpk-force	0	4.20854e-15	-4.62694e-15	-4.78543e-10	-2.52733e-05	9.69933e-06	216.637	7.20783e-08	-6.26558e-12	1.15123e-11			Prep1_m-2017.01.17-14.48.57.jpk-force	0	4.20854e-15	-4.62694e-15	-7.46215e-10	3.6943e-06	8.86705e-06	1226.49	1.92187e-08	-8.67165e-13	1.06509e-11
control_m-2017.01.17-15.43.46.jpk-force	0	4.20854e-15	-4.62694e-15	-4.27417e-10	-3.36585e-05	9.62694e-06	236.968	4.89091e-08	-6.20477e-12	1.0212e-11			Prep1_n-2017.01.17-14.50.12.jpk-force	0	4.20854e-15	-4.62694e-15	-1.89846e-10	-5.7358e-05	9.06735e-06	187.37	8.14606e-08	-1.3679e-12	9.71817e-12
control_m-2017.01.17-15.43.51.jpk-force	0	4.20854e-15	-4.62694e-15	-4.79291e-10	-2.77593e-05	9.55795e-06	253.876	6.50874e-08	-5.71965e-12	1.00677e-11			Prep1_o-2017.01.17-14.51.15.jpk-force	0	4.20854e-15	-4.62694e-15	-6.0945e-10	-9.72548e-06	8.88092e-06	1074.82	-3.18495e-08	2.6322e-12	1.59596e-11
control_m-2017.01.17-15.43.55.jpk-force	0	4.20854e-15	-4.62694e-15	-4.4424e-10	-3.17018e-05	9.55231e-06	259.68	6.14634e-08	-6.75849e-12	9.40025e-12			Prep1_o-2017.01.17-14.51.19.jpk-force	0	4.20854e-15	-4.62694e-15	-7.83868e-10	8.24449e-06	8.92821e-06	1039.23	-8.50874e-08	1.13079e-11	1.78497e-11
control_m-2017.01.17-15.43.59.jpk-force	0	4.20854e-15	-4.62694e-15	-4.10797e-10	-3.56251e-05	9.54193e-06	250.568	9.38761e-08	-7.15137e-12	8.95677e-12			Prep1_o-2017.01.17-14.51.23.jpk-force	0	4.20854e-15	-4.62694e-15	-7.10588e-10	1.52646e-06	8.83145e-06	1179.71	-2.68587e-08	4.13919e-12	1.48811e-11
control_n-2017.01.17-15.44.39.jpk-force	0	4.20854e-15	-4.62694e-15	-8.94709e-10	6.13032e-06	9.69579e-06	308.779	-8.00113e-09	5.32471e-12	1.11861e-11			Prep1_o-2017.01.17-14.51.28.jpk-force	0	4.20854e-15	-4.62694e-15	-6.72554e-10	-2.75789e-06	8.99267e-06	967.717	-1.64656e-07	1.54244e-11	1.43985e-11
control_n-2017.01.17-15.44.44.jpk-force	0	4.20854e-15	-4.62694e-15	-9.12388e-10	7.66931e-06	9.64289e-06	328.518	4.93592e-08	2.56249e-12	1.27076e-11			Prep1_o-2017.01.17-14.51.32.jpk-force	0	4.20854e-15	-4.62694e-15	-7.29303e-10	4.54534e-06	8.83078e-06	1103.47	-4.11275e-08	9.18865e-12	1.30325e-11
control_n-2017.01.17-15.44.48.jpk-force	0	4.20854e-15	-4.62694e-15	-9.80707e-10	1.33178e-05	9.66849e-06	334.755	1.21648e-08	5.34891e-12	1.24152e-11			Prep1_p-2017.01.17-14.52.23.jpk-force	0	4.20854e-15	-4.62694e-15	-8.77905e-10	1.38775e-05	8.76841e-06	1173.73	-6.0076e-09	4.86376e-12	1.80122e-11
control_n-2017.01.17-15.44.52.jpk-force	0	4.20854e-15	-4.62694e-15	-8.84506e-10	2.93568e-06	9.61637e-06	383.752	1.8094e-08	4.03123e-12	1.22365e-11			Prep1_p-2017.01.17-14.52.27.jpk-force	0	4.20854e-15	-4.62694e-15	-8.16963e-10	7.57933e-06	8.73041e-06	1646.73	-3.31218e-08	-7.15268e-13	1.51033e-11
control_n-2017.01.17-15.44.57.jpk-force	0	4.20854e-15	-4.62694e-15	-7.99714e-10	-4.92307e-06	9.64622e-06	351.672	6.33331e-09	1.26894e-12	1.11078e-11			Prep1_p-2017.01.17-14.52.31.jpk-force	0	4.20854e-15	-4.62694e-15	-7.21225e-10	-2.88768e-06	8.69841e-06	1764.01	-1.81367e-08	-1.67037e-12	1.4834e-11
control_p-2017.01.17-15.47.26.jpk-force	0	4.20854e-15	-4.62694e-15	-1.07435e-09	8.25021e-07	9.60516e-06	261.878	-3.39022e-08	3.4671e-12	1.25583e-11			Prep1_p-2017.01.17-14.52.36.jpk-force	0	4.20854e-15	-4.62694e-15	-6.43309e-10	-1.29119e-05	8.76063e-06	1306.54	-2.54992e-08	2.64522e-12	1.58754e-11
control_p-2017.01.17-15.47.30.jpk-force	0	4.20854e-15	-4.62694e-15	-1.06835e-09	-1.03667e-06	9.45501e-06	297.107	6.94865e-09	2.23282e-12	8.83438e-12			Prep1_p-2017.01.17-14.52.40.jpk-force	0	4.20854e-15	-4.62694e-15	-7.92117e-10	2.27976e-06	8.8559e-06	896.25	-9.46668e-08	1.34506e-11	1.12846e-11
control_p-2017.01.17-15.47.34.jpk-force	0	4.20854e-15	-4.62694e-15	-1.07436e-09	-2.24164e-06	9.34272e-06	384.775	-8.58564e-09	4.67446e-12	1.11835e-11			Prep1_q-2017.01.17-14.54.25.jpk-force	0	4.20854e-15	-4.62694e-15	-9.53892e-10	1.47825e-05	9.14403e-06	605.85	-1.10777e-07	1.01005e-11	1.18753e-11
control_p-2017.01.17-15.47.39.jpk-force	0	4.20854e-15	-4.62694e-15	-1.27505e-09	1.85961e-05	9.28466e-06	446.49	-1.40568e-08	6.20025e-12	1.28279e-11			Prep1_q-2017.01.17-14.54.29.jpk-force	0	4.20854e-15	-4.62694e-15	-9.17116e-10	1.10657e-05	9.04438e-06	1199.62	-2.42689e-08	6.66806e-12	1.23782e-11
control_p-2017.01.17-15.47.43.jpk-force	0	4.20854e-15	-4.62694e-15	-1.14979e-09	5.16847e-06	9.2406e-06	418.645	-1.62213e-08	4.59344e-12	1.28697e-11			Prep1_q-2017.01.17-14.54.33.jpk-force	0	4.20854e-15	-4.62694e-15	-8.85923e-10	7.21877e-06	9.14478e-06	1000.01	-9.68263e-08	7.43078e-12	1.40069e-11
control_q-2017.01.17-15.48.43.jpk-force	0	4.20854e-15	-4.62694e-15	-1.23621e-09	5.75297e-06	9.06433e-06	1175.9	2.51842e-09	-5.22602e-13	1.16736e-11			Prep1_q-2017.01.17-14.54.38.jpk-force	0	4.20854e-15	-4.62694e-15	-8.54761e-10	5.18245e-06	9.07378e-06	1132.59	-6.65472e-08	3.08866e-13	1.44238e-11
control_r-2017.01.17-15.49.31.jpk-force	0	4.20854e-15	-4.62694e-15	-2.90711e-10	1.14842e-05	9.35934e-06	911.811	-1.01112e-07	1.25476e-11	1.38295e-11			Prep1_q-2017.01.17-14.54.42.jpk-force	0	4.20854e-15	-4.62694e-15	-1.00042e-09	1.945e-05	9.13032e-06	506.711	-6.44349e-08	1.12361e-11	1.25224e-11
control_r-2017.01.17-15.49.35.jpk-force	0	4.20854e-15	-4.62694e-15	-2.15006e-10	4.67554e-06	9.27146e-06	930.272	-2.6056e-08	4.33406e-12	1.3997e-11			Prep1_r-2017.01.17-14.55.21.jpk-force	0	4.20854e-15	-4.62694e-15	-9.37907e-10	1.0742e-05	8.95558e-06	498.613	-6.54808e-08	4.84747e-12	1.07827e-11
control_s-2017.01.17-15.50.20.jpk-force	0	4.20854e-15	-4.62694e-15	-2.59403e-10	4.53061e-06	9.02367e-06	1124.26	-2.97927e-08	6.22268e-12	1.1764e-11			Prep1_r-2017.01.17-14.55.25.jpk-force	0	4.20854e-15	-4.62694e-15	-9.57933e-10	1.20293e-05	8.83596e-06	551.559	8.15698e-11	4.03897e-12	1.07315e-11
control_s-2017.01.17-15.50.24.jpk-force	0	4.20854e-15	-4.62694e-15	-2.2723e-10	1.09882e-06	8.9398e-06	1120.83	1.28266e-08	4.87145e-12	1.23064e-11			Prep1_r-2017.01.17-14.55.29.jpk-force	0	4.20854e-15	-4.62694e-15	-8.37419e-10	-4.59399e-07	8.83057e-06	567.653	-2.91387e-08	1.99516e-12	1.13044e-11
control_s-2017.01.17-15.50.29.jpk-force	0	4.20854e-15	-4.62694e-15	-4.82841e-10	2.34766e-05	8.9736e-06	1217.5	-5.99893e-08	1.09047e-11	1.45998e-11			Prep1_r-2017.01.17-14.55.33.jpk-force	0	4.20854e-15	-4.62694e-15	-8.43974e-10	1.3029e-06	8.79165e-06	591.653	-3.2149e-08	4.5398e-12	1.1711e-11
control_s-2017.01.17-15.50.33.jpk-force	0	4.20854e-15	-4.62694e-15	-2.29569e-10	-1.36579e-07	8.8903e-06	1310.49	-1.01773e-08	2.23276e-12	1.28557e-11			Prep1_r-2017.01.17-14.55.38.jpk-force	0	4.20854e-15	-4.62694e-15	-7.73853e-10	-5.62494e-06	8.84236e-06	568.809	-6.05143e-08	5.2699e-12	1.25211e-11
control_s-2017.01.17-15.50.37.jpk-force	0	4.20854e-15	-4.62694e-15	-3.06292e-10	8.05697e-06	8.94103e-06	1262.15	-3.56899e-08	5.1445e-12	1.22057e-11			Prep1_s-2017.01.17-14.56.10.jpk-force	0	4.20854e-15	-4.62694e-15	-1.02104e-09	1.59019e-05	9.38806e-06	695.694	-7.45223e-08	9.50905e-12	1.29589e-11
control_u-2017.01.17-15.51.43.jpk-force	0	4.20854e-15	-4.62694e-15	-4.27287e-10	6.11647e-06	9.27882e-06	481.152	-1.13434e-07	1.01889e-11	1.28281e-11			Prep1_s-2017.01.17-14.56.15.jpk-force	0	4.20854e-15	-4.62694e-15	-9.70116e-10	1.1976e-05	9.3978e-06	661.875	-8.18185e-08	5.42331e-12	1.24272e-11
control_u-2017.01.17-15.51.47.jpk-force	0	4.20854e-15	-4.62694e-15	-4.54914e-10	8.62255e-06	9.20375e-06	745.115	-1.26755e-07	1.25835e-11	1.62902e-11			Prep1_s-2017.01.17-14.56.19.jpk-force	0	4.20854e-15	-4.62694e-15	-9.0317e-10	4.84994e-06	9.27539e-06	1060.99	-3.38257e-08	5.57467e-12	1.14397e-11
control_u-2017.01.17-15.51.52.jpk-force	0	4.20854e-15	-4.62694e-15	-7.06316e-10	3.16811e-05	9.24536e-06	688.946	-1.77903e-07	1.38719e-11	1.61239e-11			Prep1_s-2017.01.17-14.56.23.jpk-force	0	4.20854e-15	-4.62694e-15	-8.6908e-10	1.21821e-06	9.27277e-06	1073.58	-7.92535e-08	8.97426e-12	1.10595e-11
control_u-2017.01.17-15.51.56.jpk-force	0	4.20854e-15	-4.62694e-15	-2.06486e-10	-1.87593e-05	9.20142e-06	899.495	-1.91444e-07	1.43264e-11	1.65479e-11			Prep1_s-2017.01.17-14.56.27.jpk-force	0	4.20854e-15	-4.62694e-15	-9.72049e-10	1.21595e-05	9.23625e-06	1177.29	-5.98984e-08	7.15967e-12	1.23543e-11
control_v-2017.01.17-15.53.11.jpk-force	0	4.20854e-15	-4.62694e-15	-4.42544e-10	-7.94046e-07	9.52445e-06	551.93	-1.11008e-07	7.16899e-12	1.37108e-11			Prep1_t-2017.01.17-14.58.46.jpk-force	0	4.20854e-15	-4.62694e-15	-9.00994e-10	8.02653e-06	9.4324e-06	567.011	-7.38971e-08	5.62951e-12	1.73016e-11
control_v-2017.01.17-15.53.15.jpk-force	0	4.20854e-15	-4.62694e-15	-6.01421e-10	1.19869e-05	9.515e-06	523.798	-9.86579e-08	8.87625e-12	1.45284e-11			Prep1_t-2017.01.17-14.58.51.jpk-force	0	4.20854e-15	-4.62694e-15	-9.57462e-10	1.06593e-05	9.44007e-06	576.616	-1.09214e-07	1.18896e-11	1.92194e-11
control_v-2017.01.17-15.53.20.jpk-force	0	4.20854e-15	-4.62694e-15	-5.94097e-10	1.07514e-05	9.50338e-06	499.974	-8.73131e-08	6.00183e-12	1.33909e-11			Prep1_t-2017.01.17-14.58.55.jpk-force	0	4.20854e-15	-4.62694e-15	-8.61892e-10	2.55429e-06	9.37693e-06	567.013	-8.80004e-08	9.23512e-12	1.79932e-11
control_v-2017.01.17-15.53.24.jpk-force	0	4.20854e-15	-4.62694e-15	-4.59107e-10	-9.34886e-07	9.38102e-06	592.916	-2.60064e-08	7.61367e-12	1.65219e-11			Prep1_t-2017.01.17-14.58.59.jpk-force	0	4.20854e-15	-4.62694e-15	-9.22888e-10	7.21881e-06	9.26963e-06	667.465	-2.27657e-08	5.58227e-12	1.49073e-11
control_w-2017.01.17-15.54.01.jpk-force	0	4.20854e-15	-4.62694e-15	-6.66449e-10	1.54266e-05	7.78341e-06	512.578	-9.7348e-08	1.15461e-11	1.27352e-11			Prep1_t-2017.01.17-14.59.04.jpk-force	0	4.20854e-15	-4.62694e-15	-8.58486e-10	8.7881e-07	9.28824e-06	609.532	-3.97377e-08	7.49811e-12	1.70738e-11
control_w-2017.01.17-15.54.05.jpk-force	0	4.20854e-15	-4.62694e-15	-5.79131e-10	5.23485e-06	7.65542e-06	644.02	-2.15971e-08	1.86443e-12	1.21532e-11			Prep1_u-2017.01.17-14.59.53.jpk-force	0	4.20854e-15	-4.62694e-15	-7.52136e-10	-7.50913e-06	9.10274e-06	508.703	-4.8095e-08	7.86136e-12	1.39813e-11
control_w-2017.01.17-15.54.10.jpk-force	0	4.20854e-15	-4.62694e-15	-5.44144e-10	5.55664e-10	7.66162e-06	596.562	-1.54683e-08	2.41442e-12	1.21862e-11			Prep1_u-2017.01.17-14.59.57.jpk-force	0	4.20854e-15	-4.62694e-15	-7.14153e-10	-1.08074e-05	9.07236e-06	645.094	-8.67784e-08	8.05477e-12	1.63555e-11
control_w-2017.01.17-15.54.14.jpk-force	0	4.20854e-15	-4.62694e-15	-5.87159e-10	3.73253e-06	7.64474e-06	632.12	-1.78697e-08	1.70658e-12	1.00447e-11			Prep1_u-2017.01.17-15.00.01.jpk-force	0	4.20854e-15	-4.62694e-15	-2.7773e-10	-5.6675e-05	9.08799e-06	477.45	-4.15128e-08	2.57777e-12	1.66873e-11
control_w-2017.01.17-15.54.18.jpk-force	0	4.20854e-15	-4.62694e-15	-5.95155e-10	5.46387e-06	7.64025e-06	574.345	3.54002e-09	4.6088e-12	1.40425e-11			Prep1_u-2017.01.17-15.00.06.jpk-force	0	4.20854e-15	-4.62694e-15	-8.96136e-10	8.74025e-06	9.23868e-06	266.506	-6.71476e-08	4.89424e-12	1.36476e-11
control_x-2017.01.17-15.55.32.jpk-force	0	4.20854e-15	-4.62694e-15	-5.84561e-10	-7.69355e-06	9.32906e-06	355.463	-6.48096e-08	6.96347e-13	1.17094e-11			Prep1_u-2017.01.17-15.00.10.jpk-force	0	4.20854e-15	-4.62694e-15	-7.65723e-10	-3.33727e-06	9.11006e-06	608.828	-1.0878e-07	7.32128e-12	1.56162e-11
control_x-2017.01.17-15.55.36.jpk-force	0	4.20854e-15	-4.62694e-15	-5.49804e-10	-1.13558e-05	9.23635e-06	401.689	-7.62413e-09	4.9187e-13	9.65094e-12			Prep1_v-2017.01.17-15.00.55.jpk-force	0	4.20854e-15	-4.62694e-15	-5.44197e-10	-2.49229e-05	9.29066e-06	453.108	-1.09687e-07	8.10685e-12	1.41922e-11
control_x-2017.01.17-15.55.40.jpk-force	0	4.20854e-15	-4.62694e-15	-7.43841e-10	9.26921e-06	9.18666e-06	370.541	4.92523e-08	1.0851e-12	9.30615e-12			Prep1_v-2017.01.17-15.00.59.jpk-force	0	4.20854e-15	-4.62694e-15	-6.51438e-10	-1.27219e-05	9.313e-06	405.516	-1.26322e-07	9.23441e-12	1.58305e-11
control_x-2017.01.17-15.55.45.jpk-force	0	4.20854e-15	-4.62694e-15	-6.70076e-10	9.73027e-07	9.18768e-06	360.06	2.99338e-08	5.0264e-13	1.07363e-11			Prep1_v-2017.01.17-15.01.03.jpk-force	0	4.20854e-15	-4.62694e-15	-6.27393e-10	-1.38181e-05	9.18655e-06	604.053	-9.46702e-08	6.09474e-12	1.31243e-11
control_y-2017.01.17-15.56.20.jpk-force	0	4.20854e-15	-4.62694e-15	-7.14572e-10	3.21331e-06	9.24654e-06	502.411	3.03873e-08	3.37111e-12	1.10517e-11			Prep1_v-2017.01.17-15.01.08.jpk-force	0	4.20854e-15	-4.62694e-15	-8.12573e-10	2.86742e-06	9.31763e-06	400.22	-1.49094e-07	7.70266e-12	1.53142e-11
control_y-2017.01.17-15.56.25.jpk-force	0	4.20854e-15	-4.62694e-15	-8.31455e-10	1.34238e-05	9.23747e-06	514.22	3.13471e-08	4.03694e-12	1.04459e-11			Prep1_v-2017.01.17-15.01.12.jpk-force	0	4.20854e-15	-4.62694e-15	-6.80906e-10	-1.07213e-05	9.14879e-06	597.736	-6.87212e-08	1.04771e-11	1.52892e-11
control_y-2017.01.17-15.56.29.jpk-force	0	4.20854e-15	-4.62694e-15	-6.8396e-10	-2.1872e-06	9.21356e-06	535.843	4.07388e-08	1.88256e-12	1.08851e-11			Prep1_w-2017.01.17-15.01.54.jpk-force	0	4.20854e-15	-4.62694e-15	-8.57212e-10	6.17241e-06	9.22082e-06	528.843	-1.03575e-08	2.42307e-12	1.22824e-11
control_y-2017.01.17-15.56.33.jpk-force	0	4.20854e-15	-4.62694e-15	-7.59266e-10	5.62857e-06	9.20084e-06	568.135	3.26992e-08	-2.32806e-13	1.05477e-11			Prep1_w-2017.01.17-15.01.59.jpk-force	0	4.20854e-15	-4.62694e-15	-5.82976e-10	-2.22139e-05	9.1885e-06	580.391	-4.36313e-09	3.54267e-12	1.13776e-11
control_y-2017.01.17-15.56.37.jpk-force	0	4.20854e-15	-4.62694e-15	-6.29691e-10	-6.8181e-06	9.19681e-06	537.498	5.57375e-08	2.69971e-12	1.12395e-11			Prep1_w-2017.01.17-15.02.03.jpk-force	0	4.20854e-15	-4.62694e-15	-8.44945e-10	6.04907e-06	9.14633e-06	652.379	7.64935e-09	3.62744e-13	1.16283e-11
control_z-2017.01.17-15.57.34.jpk-force	0	4.20854e-15	-4.62694e-15	-9.22473e-10	8.9681e-06	9.4904e-06	860.561	-1.80125e-08	-2.73666e-13	1.17087e-11			Prep1_w-2017.01.17-15.02.07.jpk-force	0	4.20854e-15	-4.62694e-15	-7.83534e-10	-2.86981e-07	9.13779e-06	660.061	1.41772e-08	1.9901e-12	1.0437e-11
control_z-2017.01.17-15.57.38.jpk-force	0	4.20854e-15	-4.62694e-15	-7.43052e-10	-1.08123e-05	9.51909e-06	814.622	-4.9592e-08	6.29686e-12	1.41442e-11			Prep1_w-2017.01.17-15.02.12.jpk-force	0	4.20854e-15	-4.62694e-15	-7.92183e-10	1.38344e-06	9.14831e-06	664.54	4.25493e-09	3.26157e-13	1.03363e-11
control_z-2017.01.17-15.57.43.jpk-force	0	4.20854e-15	-4.62694e-15	-7.96829e-10	-4.38938e-06	9.42614e-06	889.866	9.1002e-09	5.04186e-12	1.07925e-11			Prep1_x-2017.01.17-15.02.54.jpk-force	0	4.20854e-15	-4.62694e-15	-8.54638e-10	4.60455e-06	9.24947e-06	338.378	3.25444e-08	1.72274e-12	9.33632e-12
control_z-2017.01.17-15.57.47.jpk-force	0	4.20854e-15	-4.62694e-15	-6.10857e-10	-2.29137e-05	9.39747e-06	916.057	2.37717e-08	-1.02707e-11	1.26951e-11			Prep1_x-2017.01.17-15.02.58.jpk-force	0	4.20854e-15	-4.62694e-15	-6.52833e-10	-1.79116e-05	9.21302e-06	321.209	4.67847e-08	-5.86152e-13	9.10157e-12
control_za-2017.01.17-15.58.19.jpk-force	0	4.20854e-15	-4.62694e-15	-1.03168e-09	1.45523e-05	9.27529e-06	398.77	1.5873e-08	6.13402e-12	1.15373e-11			Prep1_x-2017.01.17-15.03.02.jpk-force	0	4.20854e-15	-4.62694e-15	-9.28037e-10	1.06831e-05	9.19279e-06	347.703	5.37305e-08	2.58128e-14	9.09868e-12
control_za-2017.01.17-15.58.23.jpk-force	0	4.20854e-15	-4.62694e-15	-9.39372e-10	7.55197e-06	9.25535e-06	414.396	6.20278e-09	4.11087e-12	1.26022e-11			Prep1_x-2017.01.17-15.03.07.jpk-force	0	4.20854e-15	-4.62694e-15	-9.64164e-10	1.61787e-05	9.16557e-06	362.757	6.23023e-08	5.98842e-13	1.1041e-11
control_za-2017.01.17-15.58.27.jpk-force	0	4.20854e-15	-4.62694e-15	-9.83984e-10	1.2063e-05	9.24465e-06	400.044	1.52781e-08	2.13572e-12	1.2114e-11			Prep1_x-2017.01.17-15.03.11.jpk-force	0	4.20854e-15	-4.62694e-15	-8.7249e-10	4.80087e-06	9.13842e-06	400.929	6.61751e-08	-1.5992e-13	1.04255e-11
control_za-2017.01.17-15.58.32.jpk-force	0	4.20854e-15	-4.62694e-15	-9.67022e-10	8.25432e-06	9.2374e-06	423.988	2.49868e-08	1.84893e-12	1.37284e-11			Prep1_y-2017.01.17-15.04.04.jpk-force	0	4.20854e-15	-4.62694e-15	-9.56937e-10	1.08351e-05	9.22068e-06	774.295	-6.19183e-08	1.11333e-11	1.34269e-11
control_za-2017.01.17-15.58.36.jpk-force	0	4.20854e-15	-4.62694e-15	-1.01702e-09	1.26431e-05	9.27834e-06	414.535	1.66312e-08	4.31652e-12	1.18825e-11			Prep1_y-2017.01.17-15.04.08.jpk-force	0	4.20854e-15	-4.62694e-15	-8.20176e-10	-3.06569e-06	9.17521e-06	780.927	-2.78288e-08	4.8541e-12	1.42723e-11
control_zb-2017.01.17-15.59.06.jpk-force	0	4.20854e-15	-4.62694e-15	-1.08317e-09	1.25422e-05	9.39236e-06	363.413	-8.21722e-08	7.45533e-12	1.14654e-11			Prep1_y-2017.01.17-15.04.12.jpk-force	0	4.20854e-15	-4.62694e-15	-8.57666e-10	7.22258e-07	9.17851e-06	805.092	-2.44315e-08	5.76901e-12	1.15366e-11
control_zb-2017.01.17-15.59.10.jpk-force	0	4.20854e-15	-4.62694e-15	-1.08839e-09	1.14674e-05	9.3733e-06	345.729	-1.01894e-07	5.62049e-12	1.31681e-11			Prep1_y-2017.01.17-15.04.17.jpk-force	0	4.20854e-15	-4.62694e-15	-9.39733e-10	2.96381e-06	9.17779e-06	852.67	-3.57108e-08	1.57847e-11	1.26164e-11
control_zb-2017.01.17-15.59.14.jpk-force	0	4.20854e-15	-4.62694e-15	-1.01449e-09	3.72619e-06	9.19702e-06	456.262	-1.07605e-08	4.31808e-12	1.26465e-11			Prep1_y-2017.01.17-15.04.21.jpk-force	0	4.20854e-15	-4.62694e-15	-9.94315e-10	1.38763e-05	9.19174e-06	830.327	-4.3479e-08	1.18789e-11	1.29152e-11
control_zb-2017.01.17-15.59.19.jpk-force	0	4.20854e-15	-4.62694e-15	-9.92256e-10	1.42445e-06	9.19883e-06	408.536	2.53487e-09	6.77522e-12	1.40946e-11			Prep1_za-2017.01.17-15.07.22.jpk-force	0	4.20854e-15	-4.62694e-15	-1.03731e-09	-3.82708e-06	9.40623e-06	335.469	-7.67362e-08	7.77922e-12	1.6815e-11
control_zb-2017.01.17-15.59.23.jpk-force	0	4.20854e-15	-4.62694e-15	-9.72473e-10	-1.49921e-06	9.22099e-06	393.604	-3.42452e-10	1.69006e-12	9.91746e-12			Prep1_za-2017.01.17-15.07.26.jpk-force	0	4.20854e-15	-4.62694e-15	-1.14724e-09	5.84127e-06	9.26535e-06	771.508	-1.25369e-07	2.104e-11	2.22884e-11
control_zc-2017.01.17-16.00.09.jpk-force	0	4.20854e-15	-4.62694e-15	-1.10653e-09	1.00772e-05	9.48763e-06	727.414	-6.96902e-08	7.91603e-12	1.20195e-11			Prep1_za-2017.01.17-15.07.30.jpk-force	0	4.20854e-15	-4.62694e-15	-1.17628e-09	7.47034e-06	9.33557e-06	388.157	-8.7244e-08	1.02346e-11	1.80946e-11
control_zc-2017.01.17-16.00.13.jpk-force	0	4.20854e-15	-4.62694e-15	-1.04863e-09	5.26861e-06	9.47951e-06	745.159	-6.75146e-08	5.78587e-12	1.14917e-11			Prep1_za-2017.01.17-15.07.34.jpk-force	0	4.20854e-15	-4.62694e-15	-1.22815e-09	1.3328e-05	9.28305e-06	597.829	-1.45082e-07	8.26514e-12	1.91365e-11
control_zc-2017.01.17-16.00.17.jpk-force	0	4.20854e-15	-4.62694e-15	-9.98792e-10	1.18862e-06	9.40268e-06	733.733	-1.21157e-09	1.30087e-12	9.67832e-12			Prep1_za-2017.01.17-15.07.39.jpk-force	0	4.20854e-15	-4.62694e-15	-1.3494e-09	2.52611e-05	9.20567e-06	733.89	-1.10099e-07	1.27712e-11	2.14499e-11
control_zc-2017.01.17-16.00.22.jpk-force	0	4.20854e-15	-4.62694e-15	-1.17211e-09	1.7124e-05	9.37904e-06	773.529	-1.33745e-09	1.10465e-11	9.60949e-12			Prep1_zb-2017.01.17-15.09.12.jpk-force	0	4.20854e-15	-4.62694e-15	3.95864e-11	-7.65222e-06	9.35412e-06	1272.48	-1.16167e-08	2.14423e-12	1.41187e-11
control_zc-2017.01.17-16.00.26.jpk-force	0	4.20854e-15	-4.62694e-15	-1.20098e-09	1.87417e-05	9.33845e-06	799.087	1.21782e-08	3.94163e-12	9.61737e-12			Prep1_zb-2017.01.17-15.09.16.jpk-force	0	4.20854e-15	-4.62694e-15	-2.77615e-10	1.80111e-05	9.47493e-06	910.764	-7.18151e-08	7.79667e-12	1.6935e-11
control_zc-2017.01.17-16.01.06.jpk-force	0	4.20854e-15	-4.62694e-15	-1.03762e-09	2.8783e-06	9.46234e-06	456.162	-1.54855e-08	5.23818e-12	9.76874e-12			Prep1_zb-2017.01.17-15.09.20.jpk-force	0	4.20854e-15	-4.62694e-15	-1.89086e-12	-4.26851e-06	9.50079e-06	553.377	-1.98969e-08	2.78899e-12	1.47986e-11
control_zc-2017.01.17-16.01.10.jpk-force	0	4.20854e-15	-4.62694e-15	-1.0733e-09	9.28193e-06	9.40551e-06	469.475	5.70836e-09	2.82358e-12	1.00081e-11			Prep1_zb-2017.01.17-15.09.25.jpk-force	0	4.20854e-15	-4.62694e-15	8.60184e-11	-1.34916e-05	9.52294e-06	374.32	2.23283e-08	9.74762e-13	1.18911e-11
control_zc-2017.01.17-16.01.14.jpk-force	0	4.20854e-15	-4.62694e-15	-1.16348e-09	1.74758e-05	9.42634e-06	455.431	-6.00973e-09	6.88073e-12	1.03874e-11			Prep1_zb-2017.01.17-15.09.29.jpk-force	0	4.20854e-15	-4.62694e-15	-5.96325e-11	1.22613e-06	9.48533e-06	430.191	2.87269e-08	1.93002e-12	1.76157e-11
control_zc-2017.01.17-16.01.19.jpk-force	0	4.20854e-15	-4.62694e-15	-1.08428e-09	8.72247e-06	9.37314e-06	457.739	2.17305e-08	3.19997e-12	9.87869e-12			Prep1_zc-2017.01.17-15.10.18.jpk-force	0	4.20854e-15	-4.62694e-15	-2.45921e-10	1.95739e-05	9.42163e-06	541.466	-5.87649e-08	5.89001e-12	1.7165e-11
control_zc-2017.01.17-16.01.23.jpk-force	0	4.20854e-15	-4.62694e-15	-1.09783e-09	9.98536e-06	9.3587e-06	425.206	5.19261e-08	-2.14369e-12	9.18874e-12			Prep1_ze-2017.01.17-15.12.14.jpk-force	0	4.20854e-15	-4.62694e-15	-4.01923e-10	1.06608e-05	9.19368e-06	898.609	-8.13276e-08	8.55174e-12	1.04632e-11
control_ze-2017.01.17-16.04.07.jpk-force	0	4.20854e-15	-4.62694e-15	-4.05827e-11	-1.95265e-05	9.4035e-06	398.077	1.192e-08	-3.66432e-12	1.24349e-11			Prep1_ze-2017.01.17-15.12.18.jpk-force	0	4.20854e-15	-4.62694e-15	-5.11789e-10	2.30913e-05	9.13038e-06	901.905	-2.00106e-08	5.74119e-12	1.0413e-11
control_ze-2017.01.17-16.04.11.jpk-force	0	4.20854e-15	-4.62694e-15	-3.54751e-10	1.11345e-05	9.41159e-06	428.047	-8.56653e-09	2.38344e-12	1.09845e-11			Prep1_ze-2017.01.17-15.12.22.jpk-force	0	4.20854e-15	-4.62694e-15	-2.59895e-10	-3.21318e-06	9.06486e-06	918.159	1.95039e-08	-9.08947e-12	1.07871e-11
control_ze-2017.01.17-16.04.15.jpk-force	0	4.20854e-15	-4.62694e-15	-2.2318e-10	-8.41092e-07	9.35905e-06	453.662	2.19873e-08	-3.19734e-12	9.70593e-12			Prep1_ze-2017.01.17-15.12.27.jpk-force	0	4.20854e-15	-4.62694e-15	-4.23936e-10	1.14663e-05	9.09296e-06	933.064	-8.93373e-09	4.39847e-12	1.12973e-11
control_ze-2017.01.17-16.04.20.jpk-force	0	4.20854e-15	-4.62694e-15	-1.38255e-10	-1.11879e-05	9.39648e-06	450.284	-2.48603e-08	7.80251e-12	1.03512e-11			Prep1_ze-2017.01.17-15.12.31.jpk-force	0	4.20854e-15	-4.62694e-15	-3.56675e-10	4.85241e-06	9.09269e-06	912.396	5.49721e-09	2.70097e-13	1.04404e-11
control_ze-2017.01.17-16.04.24.jpk-force	0	4.20854e-15	-4.62694e-15	-4.61246e-10	1.92747e-05	9.34014e-06	507.066	1.4399e-08	5.09544e-12	1.00789e-11			Prep1_zf-2017.01.17-15.13.30.jpk-force	0	4.20854e-15	-4.62694e-15	-3.18484e-10	-8.96601e-07	9.19716e-06	890.423	-5.8135e-08	5.8013e-12	1.30622e-11
control_zg-2017.01.17-16.06.15.jpk-force	0	4.20854e-15	-4.62694e-15	-5.07246e-10	7.89816e-06	9.4229e-06	560.013	2.25053e-08	1.2728e-12	9.82021e-12			Prep1_zf-2017.01.17-15.13.34.jpk-force	0	4.20854e-15	-4.62694e-15	-3.59163e-10	3.09073e-06	9.14583e-06	878.883	-1.94289e-10	3.47797e-12	1.21384e-11
control_zg-2017.01.17-16.06.19.jpk-force	0	4.20854e-15	-4.62694e-15	-5.81439e-10	1.49097e-05	9.4265e-06	597.814	-1.50313e-08	3.97396e-12	1.00319e-11			Prep1_zf-2017.01.17-15.13.39.jpk-force	0	4.20854e-15	-4.62694e-15	-1.49778e-10	-1.75869e-05	9.13804e-06	904.374	-1.34278e-08	1.27858e-12	1.18795e-11
control_zg-2017.01.17-16.06.24.jpk-force	0	4.20854e-15	-4.62694e-15	-5.94364e-10	1.30916e-05	9.4254e-06	541.733	-1.42725e-08	3.62769e-12	1.06464e-11			Prep1_zf-2017.01.17-15.13.43.jpk-force	0	4.20854e-15	-4.62694e-15	-3.27325e-10	-1.3969e-06	9.157e-06	897.319	-3.60928e-08	4.10793e-12	1.10423e-11
control_zg-2017.01.17-16.06.28.jpk-force	0	4.20854e-15	-4.62694e-15	-5.86946e-10	1.24625e-05	9.39545e-06	559.466	-1.46227e-08	2.57189e-12	1.03945e-11			Prep1_zf-2017.01.17-15.13.47.jpk-force	0	4.20854e-15	-4.62694e-15	-3.27497e-10	-1.73486e-06	9.1579e-06	863.34	-2.35275e-08	8.32675e-12	1.22649e-11
control_zg-2017.01.17-16.06.32.jpk-force	0	4.20854e-15	-4.62694e-15	-5.36404e-10	6.9627e-06	9.39079e-06	552.915	-3.73359e-08	6.63242e-12	1.34854e-11			Prep1_zg-2017.01.17-15.14.30.jpk-force	0	4.20854e-15	-4.62694e-15	-5.12396e-10	1.07475e-05	9.52686e-06	382.754	1.9572e-08	1.83053e-12	8.63259e-12
control_zh-2017.01.17-16.07.29.jpk-force	0	4.20854e-15	-4.62694e-15	-2.36126e-10	-2.77523e-05	9.60092e-06	599.792	4.25114e-08	1.89789e-12	9.82633e-12			Prep1_zg-2017.01.17-15.14.34.jpk-force	0	4.20854e-15	-4.62694e-15	-4.82603e-10	7.82945e-06	9.46871e-06	399.347	3.87504e-08	1.14619e-13	9.25372e-12
control_zh-2017.01.17-16.07.34.jpk-force	0	4.20854e-15	-4.62694e-15	-6.66582e-10	1.41753e-05	9.56519e-06	648.166	3.14525e-08	1.60477e-12	9.45666e-12			Prep1_zg-2017.01.17-15.14.39.jpk-force	0	4.20854e-15	-4.62694e-15	-5.90695e-10	2.10929e-05	9.41379e-06	444.13	4.03824e-08	3.48181e-12	9.5205e-12
control_zh-2017.01.17-16.07.38.jpk-force	0	4.20854e-15	-4.62694e-15	-1.11947e-09	5.22355e-05	9.56763e-06	614.24	6.56658e-09	-6.29939e-12	1.18049e-11			Prep1_zg-2017.01.17-15.14.43.jpk-force	0	4.20854e-15	-4.62694e-15	-4.80089e-10	8.47501e-06	9.40641e-06	462.235	1.87798e-08	2.25423e-12	9.13087e-12
control_zh-2017.01.17-16.07.42.jpk-force	0	4.20854e-15	-4.62694e-15	-5.39769e-10	-7.06105e-07	9.52791e-06	641.733	-1.75462e-09	4.31104e-12	1.04042e-11			Prep1_zg-2017.01.17-15.14.47.jpk-force	0	4.20854e-15	-4.62694e-15	-3.85451e-10	-3.01844e-06	9.35843e-06	503.461	3.45782e-08	-3.50201e-12	8.88904e-12
control_zh-2017.01.17-16.07.47.jpk-force	0	4.20854e-15	-4.62694e-15	-6.55679e-10	1.21661e-05	9.50103e-06	657.634	1.23071e-08	3.00756e-12	1.06288e-11										690.057
control_zi-2017.01.17-16.08.22.jpk-force	0	4.20854e-15	-4.62694e-15	-6.53349e-10	5.34212e-06	9.64868e-06	362.729	-1.23872e-07	7.79483e-12	1.2019e-11
control_zi-2017.01.17-16.08.26.jpk-force	0	4.20854e-15	-4.62694e-15	-5.87871e-10	-1.54736e-06	9.4303e-06	654.866	-3.36703e-08	4.58623e-12	1.29121e-11
control_zi-2017.01.17-16.08.31.jpk-force	0	4.20854e-15	-4.62694e-15	-5.45039e-10	-4.59468e-06	9.38913e-06	700.039	-2.63968e-08	5.22933e-13	1.25208e-11
control_zi-2017.01.17-16.08.35.jpk-force	0	4.20854e-15	-4.62694e-15	-7.21887e-10	1.19062e-05	9.46e-06	593.129	-3.98127e-08	6.72666e-12	1.06165e-11
control_zi-2017.01.17-16.08.39.jpk-force	0	4.20854e-15	-4.62694e-15	-6.97772e-10	8.53593e-06	9.40895e-06	681.77	-1.42519e-08	2.41726e-12	1.10041e-11
							553.129

## Sheet: Fig. 1h
EXPERIMENT 2 confocal
EV DIVYA					PREP DIVYA
image 11	1	2963	8.397		image 24	1	967	72.117
	2	2139	104.222			2	3162	53.981
	3	238	36.819			3	2733	64.611
	4	2605	29.912			4	2658	76.968
	5	97	70.784			5	3588	85.379
	6	2890	28.08			6	4574	68.304
	7	1454	43.246			7	3555	57.875
	8	3588	84.964			8	5752	70.102
	9	6075	57.763			9	3320	33.675
	10	3513	121.396			10	2200	55.121
	11	2616	30.568			11	1923	83.505
	12	2158	39.549			12	2864	36.086
	13	541	6.819			13	3905	63.077
	14	478	6.598			14	10291	73.486
	15	2989	55.669			15	3010	44.657
	16	1590	25.316			16	3811	61.239
	17	2342	19.148			17	3245	82.741
	18	2261	40.455			18	3463	127.893
	19	3159	70.615			19	1688	102.358
	20	2169	66.474			20	4338	78.373
	21	6829	37.708			21	4167	62.948
	22	3204	74.244			22	4527	67.903
	23	2311	52.768			23	3589	58.932
	24	2953	72.781			24	9462	62.684
	25	1794	16.63			25	9123	117.133
	26	2527	51.834			26	4585	220.546
	27	9110	46.411			27	3578	72.149
	28	2177	40.812			28	7224	49.404
	29	2688	42.08			29	3736	80.871
	30	6354	17.109			30	805	46.149
	31	3051	7.986			31	1232	61.897
	32	6087	35.678		image 27	1	2205	16.642
	33	6242	37.446			2	1835	17.47
	34	1783	72.042			3	987	45.176
	35	1888	72.331			4	3260	57.542
	36	2494	63.989			5	3695	63.842
	37	3412	51.59			6	3419	95.771
	38	2796	64.722			7	4144	44.092
	39	2778	49.603			8	2507	179.515
	40	4563	47.424			9	3362	53.404
	41	2251	30.242			10	3211	41.547
	42	1844	8.708			11	3106	28.191
	43	3542	29.549			12	3247	103.597
	44	1108	71.392			13	4228	103.398
	45	390	54.374			14	5622	136.058
	46	114	52.711			15	4644	78.091
	47	69	5.246			16	395	176.633
image 14	1	7066	80.728			17	3138	130.817
	2	464	19.123			18	1524	65.826
	3	3263	53.165			19	3473	54.817
	4	646	48.827			20	2849	65.091
	5	6059	65.054			21	2493	70.582
	6	2370	66.526			22	3077	83.649
	7	3547	63.075			23	9181	98.94
	8	2779	40.049			24	6775	57.573
	9	3099	148.901			25	2634	71.129
	10	3129	69.623			26	6705	76.176
	11	2953	31.358			27	3495	68.318
	12	3404	154.84			28	3111	98.146
	13	2952	77.665			29	4337	93.372
	14	3869	53.435			30	3276	70.359
	15	3333	92.376			31	8323	47.146
	16	1165	8.116			32	3715	42.121
	17	2575	68.785			33	2761	96.339
	18	3061	97.287			34	2815	67.492
	19	2897	72.752			35	3557	39.461
	20	1170	7.197			36	3270	54.207
	21	3758	24.003			37	3037	47.584
	22	1172	8.634			38	2049	73.096
	23	1307	9.641			39	3498	37.668
	24	2725	82.086			40	2760	66.613
	25	2742	56.804			41	3495	54.409
	26	2578	81.839			42	2820	87.005
	27	2680	65.023			43	3339	35.025
	28	3184	52.641			44	7385	109.793
	29	2592	47.007			45	6686	12.992
	30	3557	70.888			46	1285	10.859
	31	3270	99.85			47	1340	12.631
	32	2604	66.237			48	95	8.989
	33	3268	56.848			49	180	111.289
	34	3403	53.671		image 30	1	619	48.548
	35	3063	35.26			2	7446	159.279
	36	3314	40.295			3	2174	82.187
	37	3719	43.178			4	2086	94.767
	38	2261	59.723			5	814	97.193
image 17	1	4781	46.638			6	2020	37.752
	2	1092	13.474			7	2740	40.538
	3	1172	13.021			8	3159	86.123
	4	3667	42.439			9	2670	95.622
	5	3600	55.194			10	2762	89.073
	6	822	45.727			11	6688	58.202
	7	1022	46.802			12	2634	15.3
	8	3735	36.845			13	4254	81.234
	9	2931	43.96			14	2659	13.094
	10	2122	74.552			15	4522	121.772
	11	3544	48.047			16	4946	41.063
	12	1932	53.198			17	3439	51.177
	13	2961	46.497			18	2914	40.515
	14	4056	27.132			19	1658	50.634
	15	3976	54.368			20	3152	102.133
	16	3993	38.88			21	4613	33.509
	17	2909	44.649			22	2269	30.923
	18	3159	39.51			23	4014	45.448
	19	2039	27.432			24	2279	40.971
	20	1278	23.408			25	1936	7.046
	21	2443	91.725			26	2728	82.729
	22	2537	32.218			27	3338	60.434
	23	2285	33.372			28	2624	85.296
	24	1829	29.715			29	1740	39.111
	25	3206	82.537			30	3402	29.117
	26	1506	22.299			31	4056	50.365
	27	4119	75.804			32	5950	234.013
	28	2326	18.59			33	3977	41.702
	29	2255	19.076			34	3477	90.396
	30	2018	11.283			35	3152	69.207
	31	3204	58.52			36	3444	52.92
	32	1804	9.417			37	2921	47.195
	33	5074	49.255			38	3779	71.18
	34	2963	90.356			39	2941	42.711
	35	3935	45.043			40	3183	46.117
	36	2996	72.923			41	1564	35.626
	37	4850	41.223			42	2871	50.184
	38	797	77.305			43	2734	92.037
						44	2707	47.314
			49.6679			45	2804	50.45
								68.2788
	EV	1
	PREP	1.37471

## Sheet: Fig. 1i
Figure 1I	area	normalised to vinculin		area	normalized to vinculin	A549PREP1 normalised to EV
A549	EV			PREP1
A549expt 1
PREP1	922.335	0.0943722		12891.8	1.12388	11.909
SUN2	9606.27	0.982902		9982.22	0.87023	0.885368
SUN1	33209.6	3.39797		30103.4	2.62436	0.772331
LAP2b	14384.2	1.47178		7050.65	0.614662	0.417633
GAPDH	9773.37	1		11470.8	1	1
A549expt 2
PREP1	809.92	0.0826999		12323.6	1.17588	14.2186
SUN2	8337.37	0.851317		11305.1	1.0787	1.2671
SUN1	31458	3.21213		24494.5	2.33719	0.727613
LAP2b	12283.6	1.25426		5606.1	0.534917	0.42648
GAPDH	9793.49	1		10480.3	1	1
A549expt 3
PREP1	1429.23	0.126462		14505.4	1.35669	10.7281
SUN2	12679.9	1.12194		14189.8	1.32717	1.18292
SUN1	34128.8	3.01978		27904.2	2.60989	0.864264
LAP2b	16643.6	1.47266		15903.5	1.48745	1.01005
GAPDH	11301.7	1		10691.7	1	1
A549expt 4
PREP1	1077.92	0.0991881		15619.1	1.27509	12.8553
SUN2	12273.5	1.12938		14618.1	1.19338	1.05666
SUN1	28983.9	2.66704		25844.1	2.10983	0.791074
LAP2b	15245.9	1.40289		9561.02	0.78053	0.556371
GAPDH	10867.4	1		12249.4	1	1
	PREP1	SUN2	SUN1	LAP2b
EV	1	1	1	1
PREP1 1	11.909	0.885368	0.772331	0.417633
PREP1 2	14.2186	1.2671	0.727613	0.42648
PREP1 3	10.7281	1.18292	0.864264	1.01005
PREP1 4	12.8553	1.05666	0.791074	0.556371
	12.4278	1.09801	0.78882	0.602633
	1.27944	0.143812	0.0492825	0.241548

## Sheet: Fig. 2a
U2OS cells
Date of qPCR run	Date of sample	PREP1	SUN1	SUN2	LMNA	LBR	LAP2b	SYNE2
Expt 200513 run2	siLUC 2 (2018)	1	1	1	1	1	1	1
Expt 200513 run2	siLUC (5/9/19)	1	1	1	1	1	1	1
Expt 200529	siLUC (7/9/19)	1	1	1	1		1	1
Expt 200529 run2	siLUC 17/1/20	1	1	1	1	1	1	1
Expt 171204	siLUC (1/12/19)	1	1	1	1	1	1
Expt 200513 run2	siPREP 2 (2018)	0.32	2.42	0.43	0.54	1.2	2.15	1.35
Expt 200513 run2	siPREP1 (5/9/19)	0.18	2.98	0.57	2.15	1.58	1.75	1.77
Expt 200529	siPREP1 (7/9/19)	0.2	1.32	0.5	0.79	0.86	0.95	1.29
Expt 200529 run2	siPREP1 17/1/20	0.09	2.06	0.53	1.35	1.02	0.96	1.4
Expt 171204	siPREP1 (1/12/19)	0.74	1.78	0.61	1.12	1.07	2.07

## Sheet: Fig. 2b
Hela
Date of qPCR run	Sample	SUN1	SUN2	LMNA	LBR	LAP2b	SYNE2
Expt 170613	siLUC	1	1	1	1	1
Expt 170623	siLUC	1	1	1	1	1
Expt 170714	siLUC	1	1	1	1
Expt 170922	siLUC	1	1	1	1		1
Expt 171010	siLUC	1	1	1	1	1
Expt --- laura	silUC						1
Expt --- laura	siLUC						1
Expt --- laura	siLUC						1
Expt 170613	siPREP1	2.1	0.28		1.23	2.46
Expt 170623	siPREP1 1	1.88	0.39	1.06	1.1	3.3
	siPREP1 2	1.85	0.43	1.17	1.11	2.83
Expt 170714	siPREP1	2.2	0.55		1.47
Expt 170922	siPREP1	1.72	0.44	1	1.24		1.7
Expt 171010	siPREP1	2.07	0.48	1.22	1.07	3.2
Expt -- Laura	siPREP1						1.31
Expt -- Laura	siPREP1						0.72
Expt -- Laura	siPREP1						1.533

[truncated: 27 more sheets: Fig. 3a, Fig. 3b, Fig. 3e, Fig. 3f, Fig. 4b, Fig. 4c, Fig. 4d, Fig. 4e, Fig. 4f, Fig. 5a, Fig. 5b, Fig. 5c, Fig. 5d, Fig. 5e, Fig. 5f, Suppl Fig 1a, Suppl Fig 1b, Suppl Fig. 1d, Suppl Fig 1f, Suppl Fig 2a …]
